# Supplementary material for: Mouse pulmonary interstitial macrophages mediate the pro-tumorigenic effects of IL-9
Source: Nat Commun. 2022 Jul 1;13:3811. doi: 10.1038/s41467-022-31596-7 (PMC9249769; doi:10.1038/s41467-022-31596-7)
Supplement: Supplementary file 3 — Source data files [file 41467_2022_31596_MOESM3_ESM.xlsx]

## Sheet: Fig.2
	Fig.2
	a								b
	WT	Il9r-/-	Il9-/-		WT	Il9r-/-	Il9-/-		Days elapsed	WT	Il9r-/-	Il9-/-
	1.02	0.23	0.47		56	20	32		16	0	0	0
	0.84	0.32	0.5		45	12	33		18	0	0	0
	0.7	0.25	0.78		45	21	54		20	1	0	0
	1.05	0.2	0.65		52	13	23		20	1	0	0
	0.88	0.22	0.4		62	16	34		22	1	0	0
	1.45	0.3	0.56		63	30	31		22	1	0	0
	1.05	0.33	0.42		48	20	24		24	1	0	0
	1.15		0.46		67		34		24	1	0	0
	0.3		0.4		40		0.4		24	1	0	1
	0.56				56				24	1	0	0
	0.8				68				33		1	1
									38		1	2
	c
	Mast cell	2.17	1.35	2.92	2.55	3.03	2.5	3.16	4.18	4.11	4.06	2.79	3.18
	Macrophage	79.21	77.51	87.64	81.09	78.92	81.17	82.66	78.03	79.62	74.51	79.49
	Ly6C+ monocyte	12.4	19.2	9.9	19.3	13.9	8.3	12.4	8.6	7.14	15.7	11.5
	CD11b+Ly6G	0.52	0.67	0.1	1.15	1.05	0.75	0.43	0.53	0.51	1.24
	Basophil	1.91	1.88	1.75	1.43	2.07	1.8	1.54	1.28	1.37	4.21	2.82	3.81
	CD4	4	6.82	8.23	8.45	4.88	6.09	4.81	6.27	4.48	7.42	3.59	6
	CD8	1.32	0.24	0.5	0.3	0.56	0.46	0.33	0.68	0.21	0.97	1.22	0.41
	e
	WT	Il9r-/-	Il9-/-			WT											Il9r-/-											Il9-/-
	1.88	11.2	8.15		CD11c+ IM	1.36	2.28	1	1.06	1.36	1.92	1.19	1.57				0.053	0.15	0.086	0.028	0.14	0.037	0.069					0.84	0.36	0.92	0.49
	2.14	9.03	10.3		CD11c- IM	3.54	5.05	3.29	1.81	2.82	5.18	4.46	2.26				2.98	1.28	0.5	0.68	0.58	0.34	0.99					1.03	2.6	1.91	2.31
	6.02	13.6	6.95
	2.35	21.9	8.76
	3.27	13.1
	1.93	8.38
	2.76	8.91
	2.39
	12.1
	2.38
	2.66
	f
	Mast cell	AM	CD11c-IM	CD11c+IM	Ly6c+MDSC	CD4	Ly6g+MDSC	CD8	B16
	3490	1629	3089	1785	40	556.1	349	114.7	268.4
	5500	1221	3285	1733	576	1106.1	532	221.7	228.4
	3601	1942	1708	1930	711	4384.1	403	828.7	366.4
	3186	2056	2130	1954	548	1616.1	373	285.7	257.4
	3013	1993	2323	1746	109	1080.1	327	267.7	252.4
	3228	2112	2222	1443	634	1813.1	317	430.7	254.4
	3313	2110	2250	1836	977	1529.1	428	550.7	303.4
	3644	2341	2356	1671	570	2255.1	384	407.7	331.4
	2865	1335	1268	1801		1560.1	300	689.7	467.4
	3146	1771	2268	2096		1764.1	357	535.7	460.4
	4236	1764	3872	2005		1264.1	473	438.7	455.4
	g				h
	WT-LLC	Il9r-/--LLC							WT									Il9r-/-
	54	12			AM	8.15	10	9.18	9.98	7.95	8.16	9.67		8.92	10.3	8.69	8.04	8.05	11.1	12.6
	35	6			CD11c-IM	1.13	2.83	2.4	1.29	2.32	0.93	1.56		1.06	0.95	0.66	1.34	1.61	1.38	0.78
	78	2			CD11c+IM	4.55	4.59	5.07	8.11	5.36	8.76	7.43		2.13	5.06	3.36	1.55	3.89	3.72	1.43
	45	11
	88	2
	40	6
	i
	Il9fl/fl CD4-cre-	Il9fl/fl CD4-cre+		Il9fl/fl CD4-cre-	Il9fl/fl CD4-cre+		Il9fl/fl CD4-cre-	Il9fl/fl CD4-cre+
	0.876874	0.636756		0.0527443	0.028175		0.0134785	0.0132306
	1.32878	0.668712		0.103723	0.0148603		0.0785869	0.006858
	1.26341	1.46562		0.119471	0.0652597		0.142733	0.0985838
	0.874056	1.17036		0.20284	0.0505712		0.187018	0.0529492
	0.886464	0.864949		0.120384	0.0644682		0.137238	0.0962072
	0.946798	0.895572		0.150764	0.0158154		0.162356	0.0188349
	1.10716	1.26845		0.109199	0.0153394		0.103511	0.0167591
	1.11891			0.123107			0.0863557
	j					k
	WT-Control	Il9r-/- -Control	WT-LLC	Il9r-/- -LLC		WT-Control	Il9r-/- -Control	WT-LLC	Il9r-/- -LLC		WT-Control	Il9r-/- -Control	WT-LLC	Il9r-/- -LLC		WT-Control	Il9r-/- -Control	WT-LLC	Il9r-/- -LLC
	0.4	0.41	0.57	0.33		17	19.6	1.7	7.83		0.36	0.33	3.57	0.4		0.31	0.35	10.3	0.41
	0.51	0.37	0.53	0.5		24.1	27.9	0.51	4.61		0.42	0.44	0.9	0.73		0.28	0.32	6.85	6.24
	0.36	0.46	0.85	0.37		15.7	30.5	0.74	7.19		0.24	0.21	1.18	0.23		0.25	0.33	8.34	3.18
			0.55	0.35				2.13	7.95				2	0.13				7.87	0.96
			0.55	0.59
			0.85	0.66
			0.83	0.66
			0.64

## Sheet: Fig.3
RNA seq differential expressed gene
Gene information	WT_CD11c-IM vs WT_AM				WT_CD11c+IM vs WT_AM				WT_CD11c+IM vs WT_CD11c-IM
GeneSymbol	foldchange	log2FC	PValue	FDR	foldchange	log2FC	PValue	FDR	foldchange	log2FC	PValue	FDR
Rp1	1	0	1	1	128.092	7.00103	3.85381e-05	0.00030011	128.092	7.00103	3.95311e-05	0.00169313
Sox17	3.59473	1.84588	0.16367	0.393538	19.682	4.2988	0.00169426	0.00742595	5.47523	2.45292	0.0465673	0.261849
Mrpl15	1.2201	0.287004	0.33702	0.606409	1.34959	0.432518	0.147748	0.279614	1.10612	0.145514	0.625402	0.900585
Lypla1	1.02827	0.040219	0.856299	0.952136	-1.14954	-0.201053	0.365158	0.529955	-1.18203	-0.241272	0.277203	0.680443
Tcea1	1.17416	0.231624	0.331963	0.601359	1.13917	0.187984	0.430444	0.594769	-1.03071	-0.0436401	0.85462	0.962405
Atp6v1h	-1.09388	-0.129457	0.664006	0.855744	-1.33281	-0.414475	0.164876	0.304515	-1.21843	-0.285018	0.339158	0.739283
Rb1cc1	-1.15693	-0.2103	0.419767	0.684558	-1.08233	-0.114135	0.660929	0.784736	1.06893	0.0961655	0.711853	0.926916
St18	470.817	8.87902	4.06938e-07	1.07017e-05	207.47	7.69676	1.3963e-05	0.000124486	-2.26932	-1.18226	0.229484	0.625611
Pcmtd1	-1.10089	-0.138675	0.61517	0.829972	-1.17355	-0.230885	0.401925	0.566369	-1.066	-0.0922093	0.737912	0.934797
Sntg1	1	0	1	1	61.7278	5.94785	0.00430037	0.0160899	61.7278	5.94785	0.0043559	0.0526446
Rrs1	-1.08675	-0.120025	0.723199	0.886364	-1.16408	-0.21919	0.51754	0.672724	-1.07115	-0.0991655	0.769656	0.943037
Adhfe1	-1.30866	-0.388091	0.500802	0.748776	1.89207	0.919967	0.11031	0.223581	2.47608	1.30806	0.0245682	0.174338
2610203C22Rik	2.81475	1.49301	0.0480398	0.169691	7.9293	2.98719	0.000138935	0.000894559	2.81705	1.49419	0.0421418	0.245055
3110035E14Rik	2.11875	1.08321	0.596232	0.818673	15.5473	3.95859	0.041859	0.105046	7.33797	2.87538	0.113609	0.443661
Mybl1	1.0134	0.0192038	0.982929	1	1.68237	0.750497	0.391833	0.556105	1.66013	0.731294	0.402334	0.787643
Vcpip1	-1.10241	-0.140662	0.696154	0.872232	-1.25177	-0.323972	0.368541	0.532988	-1.13549	-0.183309	0.61077	0.893583
Sgk3	1.1479	0.198999	0.520756	0.764792	-1.08318	-0.115276	0.709768	0.820381	-1.24339	-0.314276	0.310614	0.712108
Mcmdc2	-1.28253	-0.358996	0.68285	0.865855	1.08068	0.111945	0.894772	0.93997	1.38601	0.470941	0.584695	0.883769
Snhg6	1.66547	0.73593	0.142361	0.360497	2.78175	1.47599	0.00320243	0.0126474	1.67025	0.740064	0.128761	0.47029
Tcf24	-41.5668	-5.37736	0.000226393	0.00253145	-6.09817	-2.60838	0.0318529	0.0839476	6.81626	2.76898	0.0441819	0.252905
Ppp1r42	-2.23134	-1.15791	0.375405	0.643376	3.25566	1.70295	0.092174	0.195648	7.26446	2.86086	0.0131793	0.115185
Cops5	-1.20269	-0.266271	0.283163	0.550394	-1.17148	-0.228327	0.356596	0.521485	1.02665	0.0379433	0.878287	0.966975
Cspp1	-1.27206	-0.347169	0.399977	0.666243	-1.25036	-0.322348	0.432444	0.596744	1.01735	0.0248204	0.951918	0.98833
Arfgef1	-1.31339	-0.393291	0.311832	0.581357	-1.29966	-0.378132	0.33049	0.495346	1.01056	0.0151588	0.968855	0.992573
Prex2	1.11121	0.152133	0.884199	0.965027	6.84991	2.77609	0.0107584	0.0343211	6.16437	2.62395	0.0153458	0.128083
Sulf1	5.85679	2.55011	0.0136778	0.0670074	76.4844	6.25709	2.29183e-08	4.24945e-07	13.0591	3.70698	0.000103222	0.00351628
Slco5a1	7.67246	2.93969	0.0888196	0.264281	2.26274	1.17807	0.471717	0.631773	-3.39078	-1.76162	0.284232	0.687488
Ncoa2	-1.17162	-0.2285	0.658133	0.852372	-1.24466	-0.315756	0.540823	0.692751	-1.06235	-0.0872562	0.865733	0.96453
Tram1	1.03281	0.0465745	0.838258	0.944825	-1.20069	-0.263867	0.247762	0.406954	-1.24009	-0.310441	0.173993	0.551536
Lactb2	1.16997	0.226471	0.638068	0.841882	1.33647	0.418425	0.38449	0.549595	1.14231	0.191954	0.689324	0.920302
Eya1	13.5281	3.75789	0.000933167	0.00818995	69.7623	6.12438	8.9013e-07	1.11156e-05	5.15683	2.36648	0.0214291	0.159152
Terf1	1.13475	0.18237	0.500229	0.748314	1.29584	0.373887	0.164944	0.304547	1.14196	0.191518	0.475731	0.827664
Rpl7	1.26422	0.338244	0.145844	0.36559	1.25702	0.330003	0.155703	0.291096	-1.00573	-0.00824084	0.971678	0.993404
Rdh10	1.96415	0.973907	0.048892	0.171551	3.09948	1.63203	0.00105132	0.00492474	1.57802	0.658119	0.174068	0.551536
Stau2	-1.64896	-0.72156	0.202874	0.449815	1.0809	0.112227	0.841369	0.909364	1.78236	0.833787	0.14102	0.495095
Ube2w	-1.14021	-0.189301	0.451316	0.711316	-1.22417	-0.291805	0.244759	0.403606	-1.07364	-0.102504	0.68299	0.918766
Tceb1	1.34933	0.432239	0.110767	0.306021	1.44365	0.529719	0.0504716	0.121924	1.0699	0.0974796	0.717751	0.928148
Tmem70	-1.25748	-0.330533	0.394197	0.660739	-1.38732	-0.472303	0.223626	0.379085	-1.10326	-0.14177	0.714517	0.92752
Ly96	1.83885	0.878808	0.0186034	0.0847599	1.86252	0.897254	0.0161109	0.0481322	1.01287	0.0184468	0.960075	0.990706
Il17f	-21.3755	-4.41789	0.120541	0.323386	2.17024	1.11786	0.646163	0.773095	46.3902	5.53575	0.0643729	0.318219
Mcm3	1.00926	0.0133	0.965785	0.999281	-1.02698	-0.0384091	0.901376	0.943974	-1.03649	-0.0517091	0.867504	0.964739
Paqr8	18.3495	4.19767	0.00436378	0.02806	22.7255	4.50624	0.00243661	0.0100937	1.23848	0.30857	0.803237	0.950163
Efhc1	1.68945	0.756551	0.533159	0.773545	7.56719	2.91976	0.0158709	0.0475899	4.47909	2.16321	0.0637947	0.317242
Tram2	1.5227	0.606635	0.318234	0.588349	1.61543	0.691919	0.25179	0.411723	1.0609	0.0852843	0.886443	0.968857
Tmem14a	1.31899	0.399438	0.615096	0.829948	2.49732	1.32038	0.098065	0.204775	1.89335	0.920944	0.242965	0.641373
Gsta3	1.11583	0.158113	0.824725	0.9372	11.4247	3.51409	5.62824e-07	7.46762e-06	10.2388	3.35598	1.31198e-06	0.000120498
Gm4956	12.3023	3.62086	0.00163635	0.01277	6.09867	2.60849	0.0194855	0.0561526	-2.01722	-1.01237	0.315872	0.717435
Kcnq5	21.5408	4.429	0.0180936	0.0829925	58.9683	5.88187	0.00282537	0.0114105	2.73751	1.45287	0.353769	0.750606
Ogfrl1	1.97303	0.980415	0.0435723	0.157788	1.53549	0.618698	0.200253	0.351217	-1.28495	-0.361717	0.452451	0.814981
B3gat2	-1.16606	-0.221637	0.858612	0.953232	-2.27043	-1.18296	0.350729	0.515864	-1.9471	-0.961327	0.448543	0.812692
Smap1	-1.23074	-0.299531	0.218779	0.473455	-1.13332	-0.18056	0.456786	0.618221	1.08596	0.118971	0.624461	0.899774
Sdhaf4	1.04897	0.0689679	0.867085	0.956628	1.13671	0.184864	0.653186	0.778318	1.08365	0.115896	0.778029	0.944463
Fam135a	-3.24222	-1.69698	0.00687722	0.039676	-1.55892	-0.640543	0.294798	0.458359	2.07979	1.05644	0.0875821	0.382044
Lmbrd1	1.22526	0.293089	0.190232	0.43175	1.13467	0.182269	0.414737	0.578479	-1.07984	-0.11082	0.619693	0.898326
Phf3	-1.3267	-0.407845	0.16173	0.390733	-1.13485	-0.182499	0.529599	0.683727	1.16906	0.225346	0.438479	0.806785
Ptp4a1	-1.90185	-0.927404	0.00193373	0.0146991	-2.064	-1.04544	0.000473738	0.0025456	-1.08526	-0.118038	0.691546	0.920302
Prim2	-1.87092	-0.903749	0.00506469	0.0314488	-1.3316	-0.413157	0.195053	0.344358	1.40502	0.490592	0.126062	0.4653
Rab23	1.04113	0.0581493	0.911179	0.977369	2.57644	1.36538	0.00897138	0.0295642	2.47466	1.30723	0.0122014	0.108913
Bag2	2.37076	1.24535	0.0445356	0.160442	7.01842	2.81115	1.39295e-05	0.000124262	2.96041	1.5658	0.0109916	0.101522
Zfp451	-1.565	-0.646165	0.0147164	0.0708865	-1.72586	-0.787319	0.00295979	0.0118813	-1.10279	-0.141154	0.593257	0.887017
Gm15455	4.373	2.12862	0.0828807	0.251718	9.87928	3.30441	0.00735896	0.0251855	2.25916	1.17578	0.279583	0.681926
Bend6	-2.75859	-1.46393	0.0114592	0.058547	-1.12384	-0.168431	0.765913	0.859635	2.45462	1.2955	0.0245953	0.174338
Dst	-5.12579	-2.35778	4.15174e-05	0.000609977	-3.48469	-1.80103	0.00139894	0.0062935	1.47095	0.556744	0.311093	0.712767
Ccdc115	-1.82443	-0.867444	0.00197453	0.014955	-1.98251	-0.98733	0.000436462	0.00238556	-1.08665	-0.119887	0.666967	0.914236
Imp4	1.03522	0.0499344	0.832703	0.941819	-1.05082	-0.0715218	0.762095	0.856932	-1.08783	-0.121456	0.607201	0.892513
Ptpn18	4.3234	2.11217	4.6941e-09	2.02233e-07	5.46389	2.44993	1.80911e-11	6.27959e-10	1.26379	0.337761	0.326475	0.726823
Arhgef4	-3.01708	-1.59315	0.00154602	0.012281	-3.20254	-1.67921	0.000829305	0.00405192	-1.06147	-0.0860626	0.862637	0.964238
Fam168b	-1.51554	-0.59983	0.034564	0.133516	-1.73806	-0.797475	0.00505479	0.0184269	-1.14682	-0.197645	0.484983	0.833792
Plekhb2	-1.6803	-0.748723	0.0134751	0.0661695	-2.65078	-1.40642	4.65889e-06	4.7162e-05	-1.57756	-0.657693	0.0298123	0.195125
Hs6st1	-1.66652	-0.736843	0.00311462	0.0214898	-2.36861	-1.24404	7.60382e-07	9.68528e-06	-1.42129	-0.5072	0.0416432	0.243509
Uggt1	-1.13444	-0.181986	0.481729	0.735182	-1.49247	-0.577706	0.0259417	0.070974	-1.3156	-0.39572	0.126569	0.465823
Neurl3	6.57898	2.71786	3.24738e-07	8.77368e-06	7.39127	2.88582	7.13492e-08	1.16643e-06	1.12347	0.167957	0.735983	0.934444
Arid5a	6.31983	2.65988	2.15956e-07	6.04843e-06	9.44464	3.2395	7.11127e-10	1.83714e-08	1.49445	0.57961	0.230168	0.62644
Kansl3	1.0212	0.0302636	0.93035	0.986019	1.13702	0.185262	0.592317	0.733288	1.11342	0.154999	0.654089	0.909799
Fer1l5	1.33303	0.414705	0.530234	0.771748	1.54067	0.623561	0.343834	0.50853	1.15577	0.208856	0.749839	0.938746
Lman2l	1.18656	0.24678	0.299756	0.569276	1.12583	0.17099	0.471675	0.631773	-1.05394	-0.0757906	0.749434	0.938532
Cnnm4	1.1444	0.194587	0.683065	0.865885	1.04712	0.0664218	0.889011	0.937041	-1.0929	-0.128166	0.787662	0.945729
Cnnm3	-2.2591	-1.17575	1.99498e-05	0.00032589	-1.96451	-0.974168	0.000370563	0.00206309	1.14995	0.201577	0.460017	0.819129
Ankrd23	-3.79343	-1.9235	3.59386e-07	9.60636e-06	-2.53103	-1.33972	0.00026935	0.00157189	1.49877	0.583779	0.115272	0.446339
Ankrd39	-1.19735	-0.259839	0.363961	0.632025	1.13074	0.177261	0.531918	0.685452	1.35388	0.437101	0.124967	0.463969
Sema4c	4.73463	2.24325	0.0439308	0.158928	5.66238	2.50141	0.0258927	0.0708663	1.19595	0.258156	0.807325	0.952042
Fam178b	2.25607	1.17381	0.187601	0.427992	19.8929	4.31418	7.49477e-06	7.15202e-05	8.8175	3.14037	0.000497263	0.0107945
Cox5b	1.27565	0.351227	0.242663	0.502976	1.52374	0.607614	0.0436343	0.108534	1.19448	0.256387	0.392995	0.780344
Actr1b	-1.05807	-0.0814363	0.747039	0.898684	1.05438	0.0763979	0.761917	0.856932	1.11561	0.157834	0.53154	0.857352
Zap70	8.31793	3.05622	0.00124208	0.0103375	11.2927	3.49732	0.000283048	0.00163361	1.35763	0.441095	0.611603	0.893961
Tmem131	-1.30073	-0.379318	0.318811	0.588784	-1.89481	-0.922054	0.0160907	0.0480916	-1.45673	-0.542737	0.154567	0.517865
Inpp4a	1.20896	0.27377	0.389384	0.656374	1.43403	0.520071	0.100903	0.209294	1.18616	0.246301	0.435081	0.804876
Coa5	-1.02485	-0.0354089	0.885189	0.96509	-1.39187	-0.477024	0.0522322	0.125303	-1.35812	-0.441615	0.0722599	0.341219
Unc50	-1.17478	-0.23239	0.375297	0.643302	-1.19222	-0.253647	0.332696	0.497736	-1.01484	-0.021257	0.935297	0.983709
Mgat4a	-1.65011	-0.722564	0.0336698	0.131064	-1.69029	-0.757267	0.0258919	0.0708663	-1.02435	-0.034703	0.918393	0.978658
4930594C11Rik	1.02885	0.0410329	0.976989	1	1.22287	0.290265	0.83718	0.906893	1.18857	0.249232	0.859851	0.963403
2010300C02Rik	5.03864	2.33303	0.0803295	0.245907	22.2439	4.47534	0.000966588	0.00459844	4.41467	2.14231	0.0642658	0.318219
Tsga10	1.8111	0.856864	0.0381215	0.142982	1.60538	0.682915	0.0969606	0.203158	-1.12814	-0.173949	0.668582	0.914672
Lipt1	-1.34161	-0.423963	0.520936	0.76498	1.03382	0.0479866	0.941275	0.966124	1.38698	0.47195	0.472093	0.825097
Mitd1	-1.36234	-0.446091	0.140782	0.358016	-1.10403	-0.142785	0.634862	0.764947	1.23397	0.303306	0.31519	0.716983
Mrpl30	1.23554	0.305136	0.232193	0.48994	1.32938	0.410756	0.107114	0.21889	1.07596	0.10562	0.677694	0.917285
Txndc9	-1.03757	-0.0532088	0.837534	0.944361	-1.25868	-0.331912	0.201156	0.352372	-1.2131	-0.278703	0.283003	0.685988
Eif5b	-1.09277	-0.127985	0.624232	0.834936	-1.11862	-0.16172	0.535422	0.688272	-1.02366	-0.0337348	0.897148	0.972576
Rev1	1.17103	0.227784	0.490501	0.74193	1.66117	0.732203	0.0265751	0.0723151	1.41855	0.504419	0.12508	0.463969
Aff3	9.86363	3.30212	0.000237766	0.00263648	33.9463	5.08518	1.52675e-07	2.31031e-06	3.44156	1.78306	0.0320133	0.205852
Chst10	8.19114	3.03406	0.0222262	0.0966654	9.70811	3.27919	0.0143773	0.0438746	1.1852	0.245127	0.840589	0.958207
Pdcl3	1.09999	0.137489	0.609867	0.827161	-1.07123	-0.0992735	0.712346	0.821933	-1.17835	-0.236763	0.37922	0.769013
Npas2	-1.53628	-0.619443	0.684078	0.866065	3.46776	1.79401	0.232705	0.389428	5.32746	2.41345	0.120184	0.456776
Rpl31	1.44666	0.532721	0.0398571	0.147636	1.80157	0.849257	0.00107633	0.00502584	1.24534	0.316536	0.219321	0.613374
Tbc1d8	19.8162	4.30861	5.56671e-12	4.55537e-10	8.56	3.09761	1.72295e-07	2.57791e-06	-2.31497	-1.21099	0.0279982	0.188622
Cnot11	1.08091	0.112249	0.653754	0.849822	1.17698	0.235088	0.346403	0.511214	1.08887	0.122838	0.622371	0.898846
Snord89	6.09809	2.60836	0.00918069	0.0496981	4.46809	2.15966	0.0296398	0.0791424	-1.36481	-0.448698	0.611946	0.894233
Rnf149	1.52465	0.608474	0.125922	0.332109	1.05325	0.0748479	0.850149	0.913579	-1.44756	-0.533626	0.17911	0.557101
Creg2	-1.47679	-0.562466	0.430653	0.69321	-8.75789	-3.13058	5.33972e-05	0.000396515	-5.93035	-2.56812	0.000703887	0.0138582
Map4k4	1.74999	0.807346	0.0504557	0.175636	1.42362	0.509567	0.215129	0.369153	-1.22925	-0.297778	0.467421	0.822328
Gm16894	11.9153	3.57475	0.00693485	0.039836	34.7802	5.1202	0.000238234	0.00141393	2.91895	1.54545	0.182469	0.563526
Il1r2	12.6115	3.65666	0.00496699	0.030947	19.7913	4.3068	0.00133133	0.00603195	1.56931	0.650132	0.580413	0.881847
Il1r1	1.06366	0.0890387	0.859751	0.953846	-1.11958	-0.16296	0.745595	0.845446	-1.19086	-0.251999	0.616	0.896312
Il1rl2	-2.97893	-1.57479	0.00534391	0.0327111	-9.54239	-3.25435	6.90217e-08	1.13607e-06	-3.2033	-1.67956	0.00322792	0.0423679
Il1rl1	7.8617	2.97484	0.000373021	0.0038344	4.65052	2.21739	0.00646511	0.0226125	-1.6905	-0.757448	0.325402	0.726739
Il18r1	28.7861	4.8473	0.000754398	0.00686361	26.8824	4.74859	0.000917203	0.00440209	-1.07082	-0.0987134	0.933375	0.983139
Il18rap	4.46177	2.15762	0.055768	0.188528	7.675	2.94017	0.0113864	0.0359844	1.72017	0.78255	0.470281	0.823808
Slc9a4	-7.61965	-2.92972	5.83643e-07	1.44726e-05	-28.5171	-4.83375	4.64992e-14	2.75757e-12	-3.74257	-1.90403	0.000769799	0.0147015
Slc9a2	-23.7404	-4.56927	2.24906e-28	2.74535e-25	-43.6328	-5.44734	1.76144e-36	1.29008e-32	-1.83791	-0.878067	0.0272189	0.185185
Mfsd9	-3.90566	-1.96557	0.00200829	0.0151558	-3.71427	-1.89308	0.00279961	0.0113378	1.05153	0.0724882	0.906559	0.975363
Mrps9	1.17648	0.234471	0.345753	0.614024	1.22959	0.298179	0.228925	0.385101	1.04515	0.0637078	0.796683	0.948713
Tgfbrap1	-1.07535	-0.104802	0.746802	0.898684	1.03616	0.0512504	0.874341	0.927464	1.11423	0.156053	0.630315	0.902477
AI597479	-1.26319	-0.337077	0.378594	0.647132	1.01474	0.0211042	0.955827	0.973099	1.28181	0.358181	0.348623	0.747024
Fhl2	1.93234	0.950346	0.192562	0.43495	2.31785	1.21279	0.0932192	0.19738	1.19951	0.26244	0.70677	0.925594
Nck2	4.47321	2.16131	0.000165171	0.00194957	5.09938	2.35032	4.56945e-05	0.000348249	1.13998	0.189012	0.72841	0.931937
Uxs1	-2.53082	-1.3396	1.10062e-05	0.000193308	-2.27999	-1.18903	8.50723e-05	0.000589191	1.11001	0.150576	0.616579	0.896368
Tpp2	-1.10035	-0.13796	0.58454	0.811463	-1.01652	-0.0236376	0.925276	0.957029	1.08247	0.114323	0.650244	0.909392
Tex30	1.23335	0.302578	0.305728	0.5751	1.57403	0.654459	0.02644	0.0720607	1.27622	0.351881	0.230448	0.626735
Kdelc1	-1.51906	-0.603174	0.138352	0.353988	1.02526	0.0359863	0.92912	0.959338	1.55742	0.639161	0.116084	0.448699
Bivm	-2.41026	-1.26919	0.00513279	0.0317907	-1.53315	-0.616499	0.166835	0.307187	1.5721	0.652689	0.146015	0.503537
Ercc5	1.0039	0.00561069	0.987414	1	1.39052	0.475619	0.180299	0.324409	1.38512	0.470009	0.185527	0.568418
Gulp1	3.4478	1.78568	0.0280201	0.11436	40.3894	5.3359	2.63744e-09	6.06488e-08	11.7145	3.55023	1.12818e-05	0.000665415
Col3a1	2.99295	1.58157	0.0812843	0.248001	60.0809	5.90884	6.08922e-08	1.01937e-06	20.0741	4.32727	1.85845e-05	0.000989911
Col5a2	5.3265	2.41319	0.0506178	0.175993	13.8879	3.79576	0.00349057	0.013578	2.60733	1.38257	0.237623	0.634007
Wdr75	1.03328	0.0472299	0.884628	0.965073	1.27531	0.350843	0.280598	0.443579	1.23423	0.303613	0.350255	0.74816
Slc40a1	5.16318	2.36826	1.3421e-15	2.39744e-13	8.57137	3.09953	2.48119e-24	9.31909e-22	1.66009	0.731265	0.00922239	0.0894412
Dnah7b	4.92011	2.29869	0.0845221	0.255169	45.3185	5.50203	0.000331124	0.00187198	9.21087	3.20334	0.0195544	0.15031
Slc39a10	-1.34738	-0.430154	0.335134	0.604637	-1.4078	-0.493439	0.268995	0.431381	-1.04484	-0.0632849	0.887039	0.969033
Tmeff2	6.47069	2.69392	0.0738609	0.231026	218.484	7.77139	8.96765e-08	1.42626e-06	33.7653	5.07747	2.23639e-05	0.00113352
Sdpr	2.52943	1.33881	0.00622512	0.0366502	15.0489	3.91159	1.06148e-13	5.88958e-12	5.94953	2.57278	1.67012e-07	2.42217e-05
Nabp1	-1.83292	-0.87414	0.0310863	0.123816	-2.58407	-1.36964	0.000828446	0.00404907	-1.40981	-0.495502	0.219551	0.613374
Myo1b	4.89421	2.29108	0.00132475	0.0108408	18.9556	4.24455	2.18553e-08	4.07729e-07	3.87307	1.95348	0.00381821	0.0477404
Stat4	17.3757	4.119	5.42544e-07	1.36082e-05	14.8519	3.89258	1.71171e-06	1.9497e-05	-1.16993	-0.226423	0.753389	0.938746
Stat1	1.57455	0.654942	0.192738	0.435213	1.31106	0.390736	0.435848	0.599803	-1.20097	-0.264206	0.597931	0.888646
Gls	-1.09616	-0.132465	0.590228	0.815223	-1.2361	-0.305797	0.213875	0.367618	-1.12766	-0.173333	0.480958	0.831179
Nab1	1.82248	0.865906	0.0528168	0.181332	1.46745	0.553314	0.213933	0.367675	-1.24194	-0.312591	0.481515	0.831669
Tmem194b	1.5369	0.620027	0.325364	0.595979	2.58566	1.37053	0.0312426	0.0827636	1.68238	0.750505	0.231422	0.627884
Mfsd6	1.69395	0.76039	0.0917936	0.270542	2.03819	1.02729	0.0232432	0.0648506	1.20322	0.266901	0.551303	0.867034
Inpp1	1.16015	0.214318	0.679118	0.863829	1.12092	0.164685	0.750217	0.849044	-1.035	-0.0496328	0.923523	0.98077
Hibch	-1.0004	-0.000578237	0.998416	1	1.17752	0.235746	0.415119	0.578726	1.17799	0.236324	0.414102	0.794157
1700019D03Rik	1.87183	0.904452	0.447707	0.708744	11.162	3.48053	0.00590441	0.0210126	5.96315	2.57607	0.0330684	0.21056
Pms1	-1.06078	-0.0851205	0.818407	0.934091	1.62001	0.695999	0.0584145	0.137388	1.71846	0.781119	0.0341453	0.214661
Ormdl1	-1.29007	-0.367447	0.13182	0.342479	-1.07989	-0.110887	0.647824	0.774337	1.19463	0.25656	0.291692	0.694926
Osgepl1	-1.14789	-0.198987	0.630852	0.838649	2.07043	1.04993	0.0113373	0.0358681	2.37663	1.24892	0.00274411	0.0377969
Asnsd1	-1.20948	-0.274389	0.287224	0.55499	-1.3299	-0.411322	0.110657	0.224118	-1.09957	-0.136933	0.595089	0.88732
Stk17b	1.37037	0.454563	0.481624	0.735182	1.81528	0.860189	0.185249	0.331483	1.32466	0.405626	0.529839	0.856739
Hecw2	-1.05665	-0.0794954	0.922499	0.98296	1.43519	0.521238	0.520045	0.675081	1.51649	0.600734	0.459675	0.819039
Gtf3c3	-1.32283	-0.403622	0.23988	0.499753	-1.42081	-0.506715	0.139773	0.267937	-1.07407	-0.103092	0.763723	0.941193
Pgap1	-1.75382	-0.810499	0.07923	0.24351	-1.84973	-0.887313	0.0545687	0.129942	-1.05469	-0.0768141	0.867245	0.964739
Ankrd44	1.05075	0.0714216	0.897889	0.970687	-1.19306	-0.254661	0.647427	0.774165	-1.2536	-0.326082	0.558307	0.871678
Sf3b1	1.06744	0.0941488	0.793532	0.92208	1.00839	0.0120584	0.973254	0.983595	-1.05855	-0.0820904	0.819468	0.953345
Coq10b	1.26806	0.342623	0.40967	0.675012	1.1339	0.181293	0.662317	0.785684	-1.11832	-0.161329	0.697479	0.921666
Hspd1	1.02246	0.0320386	0.930775	0.986229	1.61658	0.692943	0.0613934	0.142654	1.58107	0.660905	0.0742686	0.34602
Hspe1	1.48434	0.569821	0.149325	0.370541	2.14106	1.09833	0.00580895	0.0207081	1.44244	0.528506	0.18019	0.558843
Mob4	1.17136	0.228187	0.319144	0.589139	1.38976	0.47484	0.037915	0.0967055	1.18645	0.246653	0.279668	0.681968
Rftn2	6.01224	2.5879	0.000307189	0.00326066	7.89423	2.9808	3.77135e-05	0.000294157	1.31303	0.392897	0.547101	0.86521
Mars2	1.76329	0.818271	0.0510745	0.1772	1.64201	0.715467	0.0867956	0.186502	-1.07386	-0.102804	0.803387	0.950163
Plcl1	1.75903	0.81478	0.269577	0.535353	1.10261	0.140918	0.847792	0.912384	-1.59534	-0.673862	0.358715	0.753976
4930558J18Rik	1.19751	0.260042	0.772822	0.911512	5.57026	2.47774	0.00497827	0.0182122	4.65152	2.2177	0.010276	0.0963035
1700066M21Rik	1.07076	0.0986414	0.796612	0.9236	1.17892	0.237463	0.533081	0.686421	1.10101	0.138822	0.715296	0.92752
Tyw5	1.14014	0.189207	0.584638	0.811463	1.17208	0.229067	0.506107	0.661975	1.02801	0.0398597	0.907672	0.975363
9430016H08Rik	1.02194	0.0313151	0.913367	0.978283	-1.02954	-0.0420013	0.883658	0.933158	-1.05213	-0.0733164	0.798325	0.949202
Spats2l	1.573	0.653516	0.642649	0.844413	8.99084	3.16846	0.0330313	0.0864468	5.71574	2.51494	0.0796622	0.361491
Kctd18	-1.25229	-0.324574	0.2731	0.538787	1.12639	0.171702	0.557914	0.707051	1.41057	0.496277	0.0923257	0.392793
Sgol2a	-1.71518	-0.778356	0.166204	0.396424	1.16011	0.21426	0.69947	0.813162	1.98979	0.992616	0.0776388	0.35528
Aox1	2.87863	1.52538	0.149006	0.370135	17.3457	4.11651	0.000225086	0.00135015	6.02569	2.59113	0.0117486	0.106296
Aox3	1.77269	0.825944	0.527014	0.769339	18.0863	4.17682	0.00322685	0.0127233	10.2027	3.35088	0.0138988	0.119408
Bzw1	1.04571	0.0644877	0.766715	0.908099	1.01348	0.0193223	0.929146	0.959338	-1.0318	-0.0451653	0.835346	0.956673
Clk1	1.22388	0.291461	0.391483	0.658451	1.60683	0.684216	0.0449673	0.111189	1.3129	0.392754	0.248256	0.648332
Ppil3	1.01421	0.0203493	0.946791	0.992812	1.13295	0.180078	0.553292	0.703526	1.11708	0.159729	0.598922	0.888772
Nif3l1	-1.34889	-0.431769	0.273081	0.538787	1.08594	0.118938	0.761812	0.856932	1.4648	0.550707	0.162093	0.532601
Orc2	1.22003	0.286911	0.325231	0.595871	1.73741	0.796936	0.00633804	0.0222744	1.42407	0.510025	0.0791439	0.359473
Fam126b	1.30524	0.384318	0.45352	0.713039	2.15347	1.10666	0.0314339	0.0831426	1.64986	0.722344	0.156667	0.521914
Ndufb3	1.03768	0.0533662	0.848745	0.949745	1.1926	0.254109	0.363156	0.527833	1.14929	0.200743	0.472351	0.825262
Gm20257	4.35766	2.12355	0.00155572	0.0123379	6.06705	2.60099	0.000103607	0.0006933	1.39227	0.477442	0.42834	0.801026
Cflar	1.29885	0.377238	0.197879	0.442795	-1.00625	-0.00898773	0.975487	0.985015	-1.30697	-0.386226	0.187036	0.571072
Casp8	-1.49534	-0.580474	0.0382898	0.143359	-1.77217	-0.825517	0.00331364	0.0129977	-1.18513	-0.245043	0.38062	0.769552
Trak2	1.18356	0.243135	0.396533	0.663212	1.48565	0.571093	0.0460005	0.113099	1.25524	0.327958	0.250266	0.650905
Stradb	-1.13626	-0.184295	0.538363	0.777147	1.02906	0.0413292	0.889928	0.937483	1.16928	0.225625	0.450547	0.814117
Tmem237	1.77515	0.827944	0.10637	0.297234	3.16868	1.66388	0.00139016	0.00625976	1.78502	0.83594	0.100581	0.412963
Als2	-1.63996	-0.713662	0.00805478	0.0447596	-1.47196	-0.55774	0.0373269	0.0955131	1.11413	0.155922	0.561065	0.87239
Cdk15	2.80924	1.49018	0.108038	0.300635	22.2751	4.47736	1.22019e-05	0.000110465	7.92924	2.98718	0.00165345	0.0262972
Fzd7	-1.57262	-0.653167	0.0432155	0.156727	-1.8962	-0.923109	0.00436119	0.01628	-1.20576	-0.269942	0.403055	0.787643
Gm973	15.1638	3.92256	0.00597205	0.0354588	97.7796	6.61146	3.32764e-06	3.49665e-05	6.44824	2.68891	0.0111318	0.102167
Sumo1	1.07692	0.106916	0.621012	0.833326	1.17167	0.22857	0.290151	0.45349	1.08798	0.121654	0.573226	0.878434
Nop58	-1.34776	-0.430567	0.134679	0.347725	1.02582	0.0367776	0.897907	0.942092	1.38256	0.467344	0.104166	0.422749
Bmpr2	-1.38364	-0.468469	0.326051	0.596529	1.31306	0.392933	0.404054	0.568821	1.8168	0.861402	0.0704596	0.335313
Fam117b	1.10948	0.149878	0.737831	0.893867	1.04386	0.0619332	0.88993	0.937483	-1.06285	-0.0879443	0.844196	0.959052
Ica1l	1.94332	0.958524	0.195323	0.438951	5.52047	2.46479	0.000750829	0.00373516	2.84074	1.50627	0.029177	0.192704
Wdr12	-1.1623	-0.216986	0.59421	0.81766	-1.02707	-0.0385299	0.924515	0.956579	1.13167	0.178456	0.660997	0.912467
Carf	-1.58225	-0.66198	0.343983	0.612705	-1.01062	-0.0152404	0.982404	0.989156	1.56563	0.64674	0.35346	0.75052
Nbeal1	-1.16549	-0.220942	0.561091	0.795399	-1.11881	-0.16197	0.669062	0.790229	1.04172	0.0589724	0.876462	0.966975
Cyp20a1	-1.26235	-0.336115	0.396994	0.66368	-1.18166	-0.240818	0.543267	0.694336	1.06829	0.0952974	0.809938	0.952581
Abi2	2.26398	1.17886	0.00160971	0.0126362	4.04582	2.01643	1.17725e-07	1.82673e-06	1.78704	0.837573	0.0226509	0.165152
Raph1	2.41637	1.27284	0.0100755	0.0532416	2.42953	1.28068	0.00944828	0.0308718	1.00545	0.00783704	0.986986	0.997382
Cd28	10.8	3.43296	4.08464e-05	0.000601325	17.6496	4.14157	1.5896e-06	1.83198e-05	1.63423	0.708609	0.349816	0.747903
Ctla4	6.81148	2.76797	0.00387527	0.0254665	13.1784	3.72011	0.000187754	0.00115702	1.93474	0.952138	0.287935	0.691648
Icos	6.98857	2.805	0.00107558	0.0092135	9.65384	3.2711	0.000181362	0.00112424	1.38138	0.466106	0.558848	0.87191
Pard3b	-1.17022	-0.226777	0.789665	0.920794	1.66954	0.739447	0.377998	0.542623	1.95372	0.966224	0.252401	0.653095
Nrp2	-1.42059	-0.506494	0.289743	0.558398	-1.84667	-0.884927	0.0657003	0.150348	-1.29993	-0.378433	0.428533	0.801026
Ino80d	-1.03449	-0.0489228	0.874314	0.960438	1.05621	0.0789032	0.797657	0.880621	1.09265	0.127826	0.678251	0.917446
Ino80dos	-1.36536	-0.449281	0.491055	0.742232	1.48753	0.572915	0.361152	0.525756	2.03101	1.0222	0.110295	0.437123
Ndufs1	-1.39496	-0.480224	0.0384583	0.143679	-1.04285	-0.0605381	0.793423	0.877458	1.33764	0.419686	0.0701543	0.334621
Eef1b2	1.38876	0.473799	0.0472141	0.167578	1.78737	0.83784	0.0004634	0.00250383	1.28703	0.364041	0.125521	0.464772
Adam23	24.5833	4.61961	0.000207326	0.00235419	5.6667	2.50251	0.0284124	0.0764625	-4.3382	-2.1171	0.0555579	0.291883
Mdh1b	-2.35818	-1.23768	0.376532	0.644858	1.62674	0.701981	0.594754	0.734938	3.83615	1.93966	0.165084	0.537032
Fastkd2	-1.22723	-0.295402	0.372846	0.640789	-1.29642	-0.374534	0.258246	0.419564	-1.05638	-0.0791319	0.811118	0.952628
Klf7	-1.28989	-0.367249	0.187838	0.428374	-1.11438	-0.15624	0.573398	0.718123	1.1575	0.211009	0.448053	0.812665
Creb1	-1.03407	-0.0483311	0.899371	0.97096	-1.00262	-0.00376788	0.992123	0.995556	1.03137	0.0445633	0.907091	0.975363
Mettl21a	-1.30989	-0.389441	0.310419	0.579581	-1.00388	-0.00558171	0.988347	0.992957	1.30483	0.38386	0.316659	0.718059
2810408I11Rik	1.40504	0.490615	0.556581	0.791743	-1.231	-0.299836	0.719978	0.827461	-1.72961	-0.790451	0.343101	0.742246
Ccnyl1	1.01545	0.0221254	0.9448	0.992146	1.0101	0.0145036	0.963636	0.976908	-1.0053	-0.00762178	0.980885	0.995895
Fzd5	3.17918	1.66866	0.0454837	0.163308	2.3763	1.24871	0.13064	0.254057	-1.33787	-0.419941	0.601739	0.8897
Plekhm3	-1.25925	-0.332566	0.297785	0.567004	-1.50086	-0.585791	0.067135	0.152653	-1.19187	-0.253225	0.427775	0.800876
D630023F18Rik	-1.43701	-0.52307	0.720369	0.884876	-1.89629	-0.923182	0.528157	0.682226	-1.31961	-0.400111	0.784157	0.94448
Idh1	-2.01626	-1.01168	0.00155535	0.0123379	-2.48173	-1.31135	4.60347e-05	0.000349931	-1.23086	-0.299662	0.34436	0.743398
Pikfyve	-1.13285	-0.179959	0.619538	0.83211	1.10455	0.143461	0.691339	0.807169	1.25129	0.32342	0.371636	0.763902
Map2	53.6522	5.74557	0.0242992	0.103259	206.481	7.68987	0.00393732	0.0149692	3.84851	1.9443	0.301128	0.701818
Rpe	-1.06628	-0.0925909	0.717379	0.883247	-1.15363	-0.206175	0.419593	0.583076	-1.08191	-0.113584	0.656661	0.911066
Kansl1l	1.52305	0.606965	0.108967	0.302129	2.48882	1.31546	0.000550018	0.00287738	1.6341	0.708498	0.0587488	0.302798
Acadl	-1.04236	-0.0598472	0.823235	0.936781	-1.275	-0.350502	0.19117	0.339194	-1.2232	-0.290655	0.278261	0.681258
Lancl1	-1.10762	-0.147461	0.553506	0.789054	1.32165	0.402342	0.104562	0.214664	1.46389	0.549803	0.0269349	0.183887
Ikzf2	-3.57187	-1.83668	0.0113902	0.0582556	-1.12128	-0.165141	0.80692	0.88675	3.18554	1.67154	0.020479	0.154828
Spag16	1	0	1	1	105.806	6.72528	0.00944588	0.0308709	105.806	6.72528	0.00953617	0.0913515
Bard1	1.43653	0.522588	0.385884	0.653159	2.3309	1.22089	0.0402435	0.101562	1.62259	0.698299	0.230843	0.627228
Abca12	63.6852	5.99289	0.0164705	0.0771538	632.271	9.3044	0.000527692	0.00278549	9.92808	3.31151	0.0796617	0.361491
Atic	-1.08397	-0.116326	0.712371	0.880798	-1.33477	-0.41659	0.187017	0.333772	-1.23137	-0.300264	0.341448	0.740622
Fn1	1.25479	0.327448	0.251471	0.51353	-1.41436	-0.500146	0.0802812	0.175543	-1.77472	-0.827594	0.00395191	0.0488695
4933417E11Rik	-2.39313	-1.2589	0.127578	0.335205	-4.51601	-2.17505	0.010487	0.0336356	-1.88707	-0.91615	0.268381	0.671654
Mreg	1.93331	0.951073	0.0306449	0.122546	-1.31581	-0.395951	0.365343	0.530014	-2.54387	-1.34702	0.00239088	0.0342007
Pecr	-2.79	-1.48027	0.00699866	0.0400455	-4.03499	-2.01257	0.000307187	0.00175289	-1.44623	-0.5323	0.325146	0.726689
Xrcc5	-4.20648	-2.07261	9.35385e-07	2.24605e-05	-1.60865	-0.685851	0.091805	0.195006	2.61491	1.38676	0.000815003	0.0152662
March4	-8.52488	-3.09168	0.0165731	0.077535	-6.74237	-2.75326	0.02922	0.0782048	1.26438	0.338425	0.783982	0.94448
Smarcal1	-1.85387	-0.890543	0.000123424	0.00151925	-2.25384	-1.17238	4.76081e-07	6.43918e-06	-1.21575	-0.281842	0.223041	0.618184
Rpl37a	1.41284	0.498601	0.0356348	0.136465	1.19532	0.257403	0.277049	0.439497	-1.18197	-0.241198	0.307941	0.710127
Igfbp2	1.04647	0.0655326	0.953988	0.9946	6.11496	2.61234	0.0130274	0.0403266	5.84341	2.54681	0.0154861	0.128886
Igfbp5	1.75229	0.809238	0.177555	0.412305	20.6725	4.36964	1.03749e-11	3.771e-10	11.7975	3.56041	6.12951e-09	1.42516e-06
Tns1	-3.96581	-1.98762	5.21322e-05	0.00073781	-5.42988	-2.44092	1.0188e-06	1.24371e-05	-1.36917	-0.453304	0.340188	0.739614
Rufy4	-9.00039	-3.16999	7.5625e-09	3.09429e-07	-19.1784	-4.26141	1.56576e-13	8.49454e-12	-2.13084	-1.09142	0.0339667	0.21409
Cxcr2	3.77795	1.9176	0.0556215	0.188293	8.57886	3.10079	0.00310907	0.0123452	2.27077	1.18318	0.227589	0.622625
Cxcr1	-3.94803	-1.98113	0.00546259	0.0332292	-8.62121	-3.10789	3.12985e-05	0.000250053	-2.18368	-1.12676	0.11093	0.438807
Arpc2	-1.00874	-0.0125606	0.961248	0.9978	-1.4044	-0.489955	0.0586544	0.137798	-1.39223	-0.477394	0.0654003	0.320717
Gpbar1	1.0087	0.0124918	0.9886	1	-1.19526	-0.257326	0.769986	0.862604	-1.20566	-0.269818	0.758156	0.939251
Aamp	-1.184	-0.243667	0.255358	0.518002	-1.319	-0.399447	0.0623955	0.144435	-1.11402	-0.15578	0.466924	0.822328
Pnkd	1.18752	0.247948	0.430272	0.692977	1.45422	0.540243	0.0853287	0.183997	1.22459	0.292295	0.35033	0.74816
Tmbim1	-2.7504	-1.45964	0.00239178	0.0174526	-4.55033	-2.18597	8.81855e-06	8.2645e-05	-1.65443	-0.726331	0.125083	0.463969
Catip	5.08943	2.3475	0.00563014	0.0339943	12.7702	3.67471	1.60575e-05	0.000140424	2.50917	1.32721	0.0720165	0.340619
Slc11a1	16.5313	4.04713	3.76614e-34	9.1944e-31	11.4768	3.52065	1.82646e-27	1.274e-24	-1.44042	-0.526486	0.0729827	0.343194
Ctdsp1	1.74074	0.799702	0.0640394	0.207855	1.73375	0.793893	0.0652857	0.14961	-1.00403	-0.00580818	0.989123	0.997527
Vil1	9.46386	3.24243	0.0151699	0.0725226	4.15632	2.05531	0.117781	0.234589	-2.27698	-1.18712	0.309193	0.711333
Usp37	1.08413	0.116544	0.671962	0.860167	1.17807	0.236421	0.388745	0.553654	1.08664	0.119876	0.66172	0.913044
Rqcd1	1.35004	0.433007	0.0639165	0.207502	1.13239	0.179367	0.441753	0.604861	-1.19221	-0.25364	0.276067	0.679172
Zfp142	-1.24831	-0.319978	0.364364	0.632025	-1.17775	-0.236032	0.501342	0.657857	1.05991	0.0839465	0.811438	0.952628
Bcs1l	-1.34182	-0.424187	0.302901	0.571932	-1.24687	-0.318311	0.43739	0.601369	1.07615	0.105876	0.796572	0.948713
Rnf25	-1.19507	-0.257099	0.355265	0.623822	-1.27753	-0.353362	0.202836	0.354308	-1.069	-0.0962636	0.728885	0.932076
Stk36	-6.02433	-2.5908	0.0140363	0.0684203	1.9446	0.959473	0.305788	0.470799	11.7149	3.55027	0.000934325	0.0169381
Ttll4	-1.14159	-0.191045	0.7277	0.888428	1.29376	0.371574	0.497047	0.654156	1.47695	0.562618	0.30517	0.706471
Cyp27a1	6.54519	2.71043	5.51898e-09	2.33648e-07	8.26111	3.04634	1.0039e-10	3.03199e-09	1.26217	0.335902	0.439705	0.807624
Wnt6	7.90897	2.98349	1.72431e-05	0.00028702	3.55014	1.82788	0.0073518	0.0251669	-2.22779	-1.15561	0.0637064	0.317242
Wnt10a	6.1587	2.62263	0.294259	0.563513	190.514	7.57376	0.011587	0.0364846	30.9342	4.95113	0.0574667	0.298299
Ccdc108	1	0	1	1	184.079	7.52418	0.000575388	0.00298452	184.079	7.52418	0.000584707	0.0121486
Ihh	-25.686	-4.68291	0.0189323	0.0858687	-4.72054	-2.23895	0.183455	0.328877	5.44133	2.44396	0.205162	0.595792
Nhej1	-1.40498	-0.490552	0.201738	0.448007	-1.13178	-0.178594	0.638915	0.767999	1.24139	0.311957	0.415076	0.795134
Cnppd1	-1.00808	-0.0116073	0.967059	0.999752	-1.08234	-0.114159	0.68454	0.802428	-1.07367	-0.102552	0.715141	0.92752
Fam134a	-1.38646	-0.471406	0.0313661	0.124512	-1.62323	-0.698864	0.00145053	0.00648698	-1.17077	-0.227458	0.298384	0.700113
Zfand2b	-1.0071	-0.0102077	0.975403	1	-1.013	-0.0186344	0.955064	0.972796	-1.00586	-0.00842673	0.979674	0.995895
Abcb6	-1.54756	-0.629994	0.161069	0.38978	1.12806	0.173842	0.696734	0.81149	1.74574	0.803836	0.0738748	0.345173
Atg9a	-1.50905	-0.593641	0.051174	0.177336	1.02061	0.0294319	0.922546	0.955913	1.54015	0.623072	0.040599	0.239859
Ankzf1	-1.2417	-0.312311	0.368932	0.636863	-1.15208	-0.204238	0.555378	0.705008	1.07779	0.108073	0.755373	0.939027
Glb1l	1.05491	0.0771241	0.84463	0.947839	1.12597	0.171162	0.662519	0.785844	1.06735	0.0940383	0.810384	0.952581
Stk16	-1.39574	-0.481027	0.0587393	0.195771	-1.14005	-0.189096	0.45519	0.616557	1.22428	0.291932	0.250206	0.650905
Tuba4a	-2.20939	-1.14365	0.00206406	0.0154652	-2.2988	-1.20088	0.0012306	0.00564543	-1.04047	-0.0572345	0.875952	0.966975
Dnajb2	1.12372	0.168278	0.644391	0.845489	1.21596	0.28209	0.438228	0.601893	1.08208	0.113813	0.754155	0.938746
Dnpep	-1.03453	-0.0489789	0.839462	0.945002	-1.23515	-0.304681	0.207752	0.359838	-1.19392	-0.255702	0.29033	0.693753
Des	1.3454	0.428035	0.570585	0.801489	2.45696	1.29687	0.0872168	0.187297	1.82619	0.868838	0.245955	0.645191
Speg	1.14907	0.200469	0.772361	0.911448	1.97245	0.979992	0.159824	0.296929	1.71656	0.779522	0.261488	0.663813
Gmppa	-1.20698	-0.271396	0.332704	0.602181	-1.49439	-0.57956	0.0390055	0.0988412	-1.23813	-0.308164	0.271536	0.674261
Chpf	-3.2009	-1.67848	2.7592e-06	5.85217e-05	-1.28016	-0.356319	0.305842	0.470806	2.5004	1.32216	0.000192899	0.00551873
Tmem198	-2.06832	-1.04846	0.338207	0.607114	-1.4465	-0.532566	0.622201	0.755095	1.42988	0.515894	0.63485	0.903688
Obsl1	-1.30183	-0.380536	0.568028	0.799355	9.92529	3.31111	9.71023e-07	1.19526e-05	12.921	3.69165	9.46919e-08	1.59431e-05
Stk11ip	-1.57624	-0.656491	0.00879392	0.0481185	-1.76293	-0.817972	0.00111022	0.00515944	-1.11843	-0.161481	0.518084	0.851727
Slc4a3	4.24656	2.08629	0.0788313	0.242639	11.8133	3.56234	0.00393894	0.0149692	2.78186	1.47605	0.187867	0.573069
Epha4	13.4676	3.75142	0.028883	0.116743	8.37585	3.06624	0.066436	0.151558	-1.60791	-0.685183	0.652153	0.909492
Pax3	4.12328	2.04379	0.0139601	0.0681171	29.9847	4.90615	1.53901e-07	2.32462e-06	7.27204	2.86236	0.000729566	0.0142489
Sgpp2	2.71634	1.44166	0.408508	0.674158	8.22294	3.03965	0.0875355	0.187832	3.02722	1.59799	0.335218	0.736702
Farsb	-1.07549	-0.104998	0.747521	0.898779	-1.08233	-0.114136	0.726277	0.831653	-1.00635	-0.009138	0.977639	0.995023
Mogat1	1.09676	0.133243	0.953275	0.9946	36.7681	5.20038	0.00280929	0.0113581	33.5244	5.06714	0.0035729	0.0455094
Acsl3	1.99381	0.995529	0.00815554	0.045268	6.92497	2.79181	1.35594e-12	5.9645e-11	3.47323	1.79628	2.01871e-06	0.000168012
Utp14b	7.86772	2.97594	3.9121e-06	7.95895e-05	8.94749	3.16148	1.06115e-06	1.28994e-05	1.13724	0.185538	0.749709	0.938746
Kcne4	5.36559	2.42374	0.272215	0.538101	606.285	9.24385	7.06701e-06	6.80322e-05	112.995	6.82012	6.31446e-05	0.00234757
Ap1s3	3.77855	1.91783	0.126205	0.332491	5.21689	2.38319	0.0554474	0.131615	1.38066	0.465355	0.682434	0.91863
Wdfy1	1.43255	0.518583	0.0972378	0.280317	4.7131	2.23668	3.17609e-12	1.30318e-10	3.29002	1.71809	4.61917e-08	9.02154e-06
Mrpl44	-1.04349	-0.0614171	0.874503	0.960513	1.32815	0.409422	0.29183	0.455097	1.38592	0.470839	0.225744	0.620742
Serpine2	6.13984	2.6182	0.00110249	0.00938911	23.4812	4.55343	6.85899e-08	1.13142e-06	3.8244	1.93523	0.00795011	0.0803125
Fam124b	1.16187	0.216443	0.925888	0.983898	2.65648	1.40951	0.550279	0.700911	2.28639	1.19307	0.610544	0.893461
Cul3	1.166	0.221569	0.387282	0.654715	1.18914	0.24992	0.32919	0.49393	1.01985	0.028351	0.911784	0.976353
Dock10	-1.98081	-0.986094	0.032193	0.126935	-3.44766	-1.78562	0.000144336	0.00092608	-1.74053	-0.799523	0.0815254	0.366202
Irs1	2.37251	1.24641	0.228152	0.48554	9.4083	3.23393	0.00212924	0.00899601	3.96556	1.98752	0.041889	0.244555
Rhbdd1	-1.45127	-0.537317	0.0226314	0.0979229	-1.60186	-0.679748	0.00392249	0.0149238	-1.10376	-0.142431	0.544961	0.863961
Col4a4	-1.57368	-0.654147	0.572788	0.803411	6.46981	2.69372	0.0121041	0.0379011	10.1814	3.34787	0.00319036	0.0419125
Col4a3	14.4561	3.8536	0.0235932	0.100932	26.7732	4.74272	0.00571387	0.0204139	1.85203	0.889111	0.503884	0.843821
Mff	1.07911	0.109839	0.632419	0.839937	1.16861	0.22479	0.327381	0.49255	1.08294	0.114951	0.6163	0.896368
Agfg1	1.05386	0.0756778	0.743463	0.896759	1.20586	0.270062	0.242438	0.400861	1.14424	0.194384	0.399935	0.786084
Slc19a3	5.18645	2.37475	0.321487	0.591717	70.2644	6.13472	0.0298069	0.0795139	13.5477	3.75997	0.124455	0.463164
Pid1	2.35896	1.23815	1.41924e-06	3.25338e-05	2.07455	1.0528	3.82843e-05	0.000298292	-1.13709	-0.18535	0.463167	0.819776
Dner	104.71	6.71025	0.000262484	0.00285258	231.844	7.85701	1.14005e-05	0.000104242	2.21416	1.14676	0.265284	0.668367
Trip12	-1.06518	-0.0910991	0.757781	0.903354	-1.20565	-0.269806	0.361078	0.525753	-1.13187	-0.178707	0.545164	0.864041
Fbxo36	-1.88847	-0.917214	0.165073	0.394826	-1.72825	-0.789314	0.228936	0.385101	1.0927	0.1279	0.845586	0.959548
Slc16a14	-5.65582	-2.49974	0.0678831	0.217114	1.56909	0.649928	0.609467	0.746132	8.87449	3.14966	0.0243327	0.173359
A530032D15Rik	6.80269	2.76611	0.00855313	0.0470117	13.6833	3.77435	0.000545118	0.00285481	2.01146	1.00824	0.300551	0.701628
Gm7609	10.9513	3.45303	0.00417358	0.0271227	15.8654	3.98781	0.00100365	0.00474243	1.44872	0.534779	0.592845	0.887017
C130026I21Rik	2.48918	1.31567	0.0725403	0.228313	2.92623	1.54904	0.0348952	0.0903403	1.17558	0.233374	0.743049	0.936393
Sp110	1.7114	0.775179	0.0978238	0.281186	1.8026	0.850079	0.069707	0.157475	1.05329	0.0749001	0.872075	0.965535
Sp140	1.65774	0.729219	0.151528	0.374234	1.45126	0.537309	0.289367	0.45275	-1.14228	-0.19191	0.704172	0.925316
Sp100	3.24784	1.69948	0.00250526	0.0180596	4.1614	2.05707	0.000297944	0.00170813	1.28128	0.357587	0.513679	0.849443
A630001G21Rik	1.46956	0.555387	0.153583	0.378003	1.38504	0.469926	0.226374	0.382328	-1.06103	-0.0854603	0.82523	0.953948
Cab39	1.04709	0.0663796	0.769635	0.910117	-1.14279	-0.192559	0.395604	0.559452	-1.1966	-0.258939	0.253431	0.654374
Itm2c	1.03594	0.0509456	0.842529	0.946707	-1.39705	-0.482382	0.0605522	0.14117	-1.44726	-0.533328	0.0380855	0.229673
Gpr55	-5.70642	-2.51259	4.48962e-06	8.91111e-05	-9.5728	-3.25894	8.07453e-09	1.66585e-07	-1.67755	-0.746355	0.164969	0.537032
Psmd1	-1.09482	-0.130698	0.646152	0.846068	-1.13021	-0.176595	0.534976	0.687933	-1.03232	-0.045897	0.871872	0.965535
Htr2b	224.954	7.81349	1.46776e-05	0.000247978	95.8679	6.58298	0.000127201	0.00082958	-2.3465	-1.23051	0.352726	0.749718
Armc9	1.00969	0.0139136	0.976155	1	1.20676	0.27114	0.559028	0.707686	1.19518	0.257227	0.579201	0.881697
B3gnt7	-3.52803	-1.81886	0.00115874	0.0097603	-10.6205	-3.40879	1.09856e-08	2.21343e-07	-3.01034	-1.58993	0.00429162	0.0519105
Ncl	1.01208	0.0173179	0.939104	0.989473	1.16284	0.217655	0.336967	0.501871	1.14897	0.200337	0.376777	0.76815
C130036L24Rik	1.35357	0.436769	0.594436	0.81774	1.09784	0.13467	0.869141	0.924509	-1.23294	-0.302099	0.708924	0.925864
Ptma	1.11642	0.158878	0.512831	0.758073	-1.00549	-0.0079003	0.974029	0.984029	-1.12255	-0.166778	0.491995	0.837506
Pde6d	-1.03147	-0.0447047	0.864367	0.95647	-1.08127	-0.112731	0.666081	0.78837	-1.04828	-0.0680267	0.7946	0.948118
Cops7b	1.12087	0.164614	0.565179	0.797489	-1.13664	-0.184772	0.518175	0.67337	-1.27402	-0.349386	0.221647	0.616099
Dis3l2	-1.31446	-0.394473	0.136634	0.350694	-1.75249	-0.809406	0.00234478	0.00975233	-1.33324	-0.414934	0.11821	0.452336
Alppl2	-165.36	-7.36946	0.000348904	0.00362721	-165.36	-7.36946	0.0001437	0.000922399	1	0	1	1
Ecel1	-11.2384	-3.49036	0.194429	0.437816	7.08839	2.82546	0.262287	0.424012	79.6621	6.31582	0.0365755	0.223625
Eif4e2	1.10971	0.150185	0.507074	0.754911	1.04196	0.0592976	0.793168	0.877423	-1.06502	-0.090887	0.687698	0.919609
Efhd1	1.05033	0.0708472	0.964244	0.998573	1.79563	0.844488	0.591423	0.732728	1.70958	0.77364	0.621975	0.898846
Gigyf2	-1.42591	-0.511883	0.154516	0.379473	-1.29826	-0.376579	0.293503	0.456734	1.09832	0.135305	0.705947	0.925551
Kcnj13	3.52694	1.81842	0.0383339	0.14339	22.0115	4.46018	3.9716e-06	4.10847e-05	6.24095	2.64177	0.0027907	0.0380741
Ngef	86.2841	6.43102	0.0112414	0.0578051	183.821	7.52216	0.0037701	0.0144564	2.13041	1.09113	0.538864	0.861442
Inpp5d	1.06095	0.0853594	0.763051	0.90665	-1.38737	-0.472351	0.095975	0.201786	-1.47193	-0.55771	0.0495472	0.272142
Atg16l1	1.00649	0.00933172	0.967017	0.999752	-1.08976	-0.124007	0.582161	0.725374	-1.09683	-0.133339	0.554135	0.868962
Sag	21.118	4.4004	2.24317e-05	0.000359496	34.2704	5.09889	6.42269e-07	8.40747e-06	1.6228	0.698489	0.336761	0.73713
Dgkd	1.12324	0.167661	0.706009	0.877692	1.60873	0.685927	0.124182	0.244066	1.43223	0.518266	0.244404	0.64285
Usp40	1.13324	0.180447	0.563394	0.796429	1.11275	0.154135	0.620648	0.753897	-1.01841	-0.0263119	0.932592	0.983033
Ugt1a7c	-1.24071	-0.311167	0.296081	0.564861	-1.29487	-0.372809	0.210484	0.363624	-1.04365	-0.0616415	0.835849	0.956856
Ugt1a6b	1.24281	0.313608	0.787068	0.918863	6.45517	2.69046	0.011614	0.036546	5.194	2.37685	0.0233759	0.168373
Ugt1a6a	-1.10891	-0.149141	0.804398	0.927315	3.247	1.69911	0.00421071	0.0157988	3.60063	1.84825	0.00199698	0.0299403
Dnajb3	-4.5507	-2.18609	0.000877288	0.00777877	-16.4341	-4.03862	3.02689e-08	5.45362e-07	-3.61134	-1.85253	0.0102828	0.0963061
Mroh2a	-12.7543	-3.67291	0.0246342	0.104229	-34.3817	-5.10357	0.00356986	0.0138008	-2.69569	-1.43066	0.365929	0.758824
Hjurp	-2.60686	-1.38231	0.00332188	0.0227166	-1.97891	-0.984709	0.0319214	0.0840979	1.31732	0.397605	0.395772	0.78251
Glrp1	-1.59664	-0.675042	0.407033	0.672633	-2.20187	-1.13873	0.164977	0.304547	-1.37906	-0.46369	0.571733	0.877554
Gm19589	27.891	4.80173	0.0011236	0.00952461	14.2134	3.82918	0.0094327	0.0308548	-1.9623	-0.972546	0.37364	0.765145
Arl4c	5.8726	2.554	9.09014e-08	2.7798e-06	3.98814	1.99572	2.08315e-05	0.000176027	-1.47252	-0.558283	0.213814	0.606378
Sh3bp4	10.6172	3.40833	3.11562e-13	3.28328e-11	16.251	4.02245	4.40567e-17	4.74517e-15	1.53063	0.614127	0.142121	0.49707
Agap1	-2.91438	-1.54319	3.25272e-06	6.72964e-05	-4.57982	-2.19529	8.92646e-11	2.71276e-09	-1.57146	-0.652103	0.0459976	0.260144
Gbx2	2.07545	1.05342	0.445935	0.707703	11.5127	3.52515	0.0155698	0.0468116	5.54708	2.47173	0.0740888	0.345512
Iqca	1	0	1	1	77.7418	6.28062	0.00372193	0.0143019	77.7418	6.28062	0.00377075	0.0473705
Ackr3	5.21576	2.38288	2.08082e-05	0.000336051	22.6356	4.50052	8.59608e-15	5.82942e-13	4.33984	2.11764	2.38255e-05	0.00118706
Cops8	1.01805	0.0258057	0.906664	0.974882	-1.01307	-0.018735	0.932093	0.961121	-1.03135	-0.0445407	0.839455	0.957776
Col6a3	1.0431	0.0608735	0.970559	1	94.281	6.5589	2.47874e-07	3.57368e-06	90.3857	6.49802	3.17265e-07	4.00629e-05
Mlph	-1.32363	-0.404498	0.415274	0.680113	5.17349	2.37114	4.01629e-06	4.14301e-05	6.84777	2.77564	1.14062e-07	1.79654e-05
Rab17	2.4512	1.29349	0.413348	0.678493	21.6952	4.43931	0.0126881	0.0394471	8.85086	3.14582	0.0603278	0.307112
Lrrfip1	-2.26533	-1.17972	0.000349203	0.00362775	-3.22978	-1.69143	4.22561e-07	5.79016e-06	-1.42574	-0.511715	0.116964	0.449447
Rbm44	-1.69381	-0.760271	0.675849	0.862055	-1.35196	-0.435051	0.80909	0.887824	1.25286	0.32522	0.857352	0.962631
Ramp1	-3.73019	-1.89925	1.18309e-05	0.0002068	-7.53764	-2.91411	1.01099e-10	3.0471e-09	-2.02071	-1.01486	0.0167441	0.136259
Ube2f	1.3069	0.386154	0.128007	0.335849	-1.00353	-0.00508161	0.983993	0.990213	-1.31152	-0.391235	0.122699	0.4599
Scly	2.16426	1.11387	0.00450026	0.0286235	3.68628	1.88217	2.43395e-06	2.64484e-05	1.70325	0.768293	0.04747	0.265194
Espnl	-8.88767	-3.15181	0.0324801	0.127586	-3.69396	-1.88517	0.123587	0.243125	2.406	1.26664	0.422511	0.798007
Klhl30	2.3462	1.23032	0.154675	0.379473	18.5188	4.21092	7.63608e-06	7.27738e-05	7.89312	2.98059	0.000737139	0.0143238
Fam132b	-2.05589	-1.03977	0.271804	0.53788	-2.3087	-1.20708	0.197634	0.347741	-1.12297	-0.167316	0.86083	0.963656
Ilkap	-1.09835	-0.135342	0.56257	0.796262	-1.04426	-0.0624877	0.78877	0.874633	1.0518	0.0728547	0.754923	0.938746
Hes6	-1.71144	-0.775214	0.00204156	0.0153279	-1.91376	-0.936411	0.000198367	0.00121222	-1.11821	-0.161197	0.519747	0.852644
Per2	-2.76798	-1.46883	0.000785961	0.00708478	-3.01108	-1.59028	0.000286125	0.00165006	-1.08783	-0.121449	0.777582	0.944463
Traf3ip1	-1.14461	-0.194851	0.652983	0.849822	1.00821	0.0118004	0.978035	0.986327	1.15401	0.206652	0.631208	0.902482
Asb1	1.28188	0.35826	0.401427	0.66789	1.31657	0.396781	0.350648	0.515847	1.02706	0.0385216	0.927363	0.981567
Twist2	52.7118	5.72005	0.00941781	0.0506246	148.199	7.21139	0.00104553	0.00490236	2.8115	1.49134	0.2988	0.700136
Hdac4	-1.92274	-0.943163	0.00110236	0.00938911	-2.45365	-1.29493	8.56317e-06	8.07164e-05	-1.27612	-0.351767	0.221359	0.616026
Ndufa10	-1.11132	-0.152281	0.609126	0.826335	-1.09837	-0.135365	0.649254	0.775376	1.01179	0.0169158	0.954679	0.989328
Myeov2	1.20734	0.271828	0.360936	0.629553	1.0346	0.0490683	0.868844	0.924509	-1.16696	-0.22276	0.453344	0.815234
Otos	9.58673	3.26104	0.0550468	0.186793	8.89104	3.15235	0.0624944	0.144616	-1.07825	-0.108688	0.93983	0.984596
Gpc1	7.98194	2.99674	1.25144e-07	3.68094e-06	11.4698	3.51976	1.23809e-09	3.07381e-08	1.43697	0.523025	0.317611	0.719255
Dusp28	-1.61729	-0.693574	0.0896655	0.265767	-1.26355	-0.337488	0.40336	0.568062	1.27995	0.356086	0.381587	0.770222
Rnpepl1	-1.24654	-0.317933	0.189704	0.431355	-1.56358	-0.644852	0.0079856	0.0269783	-1.25433	-0.326919	0.177622	0.555113
9430060I03Rik	1.04077	0.0576446	0.924868	0.983696	-1.14155	-0.190989	0.753836	0.851668	-1.18808	-0.248634	0.683207	0.918889
Capn10	-1.18056	-0.239471	0.534396	0.774496	1.09905	0.136261	0.722409	0.828974	1.2975	0.375732	0.328663	0.729433
Gpr35	3.66425	1.87352	6.42252e-05	0.000884183	2.14785	1.1029	0.0163237	0.0486302	-1.70601	-0.770623	0.0910728	0.389888
Kif1a	1.7792	0.831225	0.32845	0.598624	-2.38643	-1.25485	0.147502	0.279257	-4.24593	-2.08608	0.0179165	0.14214
Sned1	3.39324	1.76266	0.121478	0.325028	7.98705	2.99766	0.0104763	0.0336086	2.35381	1.235	0.256312	0.657408
Mterf4	-1.56828	-0.649179	0.0837263	0.25355	-1.14156	-0.191003	0.606795	0.744105	1.3738	0.458176	0.220542	0.615217
Pask	-1.65117	-0.723492	0.216752	0.470987	-1.85936	-0.894804	0.12634	0.247378	-1.12608	-0.171312	0.769456	0.943037
Ppp1r7	1.13802	0.186527	0.528801	0.770254	-1.04011	-0.0567427	0.847913	0.912447	-1.18367	-0.24327	0.410929	0.791804
Ano7	17.6538	4.14191	0.0568043	0.191119	103.103	6.68794	0.00114746	0.00530891	5.84027	2.54604	0.0716504	0.339326
Hdlbp	-1.33344	-0.415158	0.10604	0.296709	-1.50902	-0.593616	0.0210154	0.0597387	-1.13167	-0.178458	0.486648	0.834238
Sept2	-1.09749	-0.134214	0.602055	0.82182	-1.3879	-0.472904	0.0666525	0.151886	-1.26461	-0.33869	0.188616	0.57404
Farp2	-2.35754	-1.23728	0.0461788	0.165305	-1.17237	-0.229423	0.705761	0.818073	2.01092	1.00786	0.102591	0.418991
Stk25	-1.44646	-0.532529	0.0179041	0.082368	-1.2169	-0.283215	0.206281	0.358249	1.18864	0.249314	0.266474	0.669729
Bok	-2.9324	-1.55208	0.0191622	0.0864721	-1.70239	-0.767561	0.23544	0.392793	1.72252	0.784523	0.230023	0.62644
Thap4	-1.42042	-0.506316	0.133073	0.344818	-1.06743	-0.0941465	0.778848	0.867308	1.33069	0.412169	0.220508	0.615217
Atg4b	-1.09535	-0.131393	0.556097	0.791515	-1.07879	-0.109415	0.623338	0.755897	1.01535	0.0219783	0.921452	0.980398
Dtymk	-1.23217	-0.301201	0.36014	0.628914	1.0417	0.0589333	0.857403	0.918274	1.28355	0.360134	0.273307	0.675789
Ing5	1.00076	0.00108936	0.997621	1	1.28315	0.359688	0.324251	0.489852	1.28218	0.358598	0.325814	0.726823
D2hgdh	-1.38904	-0.474086	0.089586	0.265693	-1.33032	-0.411777	0.138277	0.265741	1.04414	0.0623093	0.823049	0.953511
Gal3st2	78.8385	6.30083	0.00107043	0.00917476	4.35918	2.12406	0.312764	0.477723	-18.0856	-4.17677	0.00447742	0.0537853
Pdcd1	8.20873	3.03716	0.0125122	0.0626382	9.92586	3.31119	0.00705854	0.0242822	1.20918	0.274034	0.805822	0.951551
Fam174a	-1.05577	-0.0782966	0.750431	0.899639	-1.35428	-0.437527	0.0758956	0.168621	-1.28274	-0.35923	0.14489	0.501976
St8sia4	5.24005	2.38958	4.47625e-05	0.000646629	5.27293	2.3986	4.19424e-05	0.000324036	1.00627	0.00902279	0.987026	0.997382
Slco4c1	5.47902	2.45392	0.156803	0.382936	20.2489	4.33977	0.019083	0.0551554	3.69572	1.88585	0.25099	0.651745
D1Ertd622e	1.01907	0.0272488	0.938712	0.989392	-1.30096	-0.379577	0.284743	0.447859	-1.32577	-0.406826	0.251702	0.652322
Ppip5k2	1.09855	0.135595	0.621622	0.833686	-1.0039	-0.00561025	0.983685	0.990039	-1.10283	-0.141205	0.606762	0.892175
Gin1	-1.36317	-0.446966	0.337608	0.606721	-1.21894	-0.285632	0.536872	0.689531	1.11832	0.161334	0.728366	0.931937
Pam	1.69159	0.758384	0.12839	0.336552	2.67654	1.42037	0.00446956	0.0166084	1.58226	0.661987	0.174815	0.552469
1810006J02Rik	2.79598	1.48335	0.29483	0.564062	4.62858	2.21057	0.114178	0.229358	1.65544	0.727218	0.578612	0.881654
Rnf152	122.667	6.9386	0.00724107	0.0412154	17.4523	4.12534	0.0907324	0.19326	-7.02869	-2.81326	0.144798	0.501885
Pign	1.0526	0.073964	0.856063	0.952136	-1.00675	-0.00970181	0.980984	0.988271	-1.05971	-0.0836658	0.837175	0.957076
2310035C23Rik	-1.04196	-0.0592952	0.852364	0.950882	-1.15072	-0.202542	0.524477	0.679185	-1.10439	-0.143247	0.652676	0.909492
Tnfrsf11a	1.45537	0.541389	0.215135	0.468315	1.00698	0.0100282	0.981629	0.988701	-1.44529	-0.53136	0.22345	0.618664
Zcchc2	-1.35505	-0.438342	0.264455	0.529054	-1.25673	-0.329673	0.400357	0.564648	1.07823	0.10867	0.781632	0.944463
Phlpp1	2.11056	1.07763	0.0211837	0.0931599	1.0695	0.0969343	0.834206	0.90461	-1.97341	-0.980691	0.0353037	0.219123
Bcl2	12.982	3.69844	3.10519e-10	1.71641e-08	14.7238	3.88008	5.67298e-11	1.77048e-09	1.13417	0.18164	0.72863	0.931975
Kdsr	-1.68844	-0.755694	0.0101639	0.0536123	-1.3888	-0.473839	0.10371	0.213557	1.21576	0.281856	0.335715	0.736818
Vps4b	-1.04788	-0.0674729	0.764666	0.907464	-1.28719	-0.364225	0.106431	0.217708	-1.22838	-0.296752	0.188259	0.573668
Serpinb12	1.07096	0.0989086	0.941549	0.990506	-7.72864	-2.95022	0.0448882	0.111049	-8.27709	-3.04912	0.0388041	0.232761
Serpinb7	9.64517	3.26981	0.0183115	0.0837423	11.8662	3.56878	0.00930573	0.0305218	1.23027	0.298974	0.788624	0.945935
Serpinb2	6.23279	2.63988	0.00408583	0.026718	47.5563	5.57156	9.61177e-08	1.51881e-06	7.63001	2.93169	0.00142578	0.023679
Serpinb10	27.4294	4.77765	2.32715e-05	0.000370523	34.1557	5.09406	8.67628e-06	8.1625e-05	1.24522	0.316403	0.740294	0.935275
Serpinb8	55.0485	5.78263	1.11257e-07	3.30566e-06	114.059	6.83363	2.15164e-09	5.04277e-08	2.07197	1.051	0.236361	0.632537
Cdh19	1.09515	0.131129	0.934437	0.987635	19.8472	4.31086	0.0175016	0.0513755	18.1228	4.17973	0.0204225	0.154599
Dsel	-1.25037	-0.322359	0.681086	0.865044	1.00704	0.0101211	0.989656	0.993863	1.25918	0.332481	0.671156	0.916186
Tsn	1.01949	0.0278509	0.905716	0.974506	-1.02187	-0.0312122	0.894299	0.93997	-1.04179	-0.0590631	0.801482	0.949939
Nifk	-1.0386	-0.0546446	0.849136	0.949823	1.01458	0.0208816	0.941985	0.966395	1.05375	0.0755263	0.792403	0.947546
Clasp1	-1.14199	-0.191545	0.573263	0.803864	-1.02139	-0.0305299	0.928264	0.958765	1.11807	0.161015	0.635339	0.903889
2900060B14Rik	1.81874	0.862941	0.185149	0.424557	2.10809	1.07593	0.0938252	0.198385	1.15909	0.212994	0.732034	0.933304
Gli2	-5.95581	-2.5743	0.289681	0.558398	14.9669	3.9037	0.0910194	0.193618	89.1399	6.478	0.0170556	0.137708
Inhbb	1.91818	0.939737	0.628249	0.837208	43.5413	5.44431	0.00349091	0.013578	22.6993	4.50457	0.00980987	0.0930065
Ralb	-1.23161	-0.300545	0.170166	0.402095	-1.59957	-0.677684	0.00205294	0.0087189	-1.29876	-0.377139	0.0854452	0.376333
Tmem185b	-1.04622	-0.0651795	0.803171	0.927057	-1.17603	-0.23393	0.370788	0.534969	-1.12408	-0.16875	0.518523	0.85178
3830432H09Rik	-5.23295	-2.38762	0.329736	0.599401	8.86275	3.14775	0.218507	0.372737	46.3783	5.53538	0.0568808	0.296794
Epb4.1l5	-3.16925	-1.66414	0.0563383	0.189929	1.16323	0.218137	0.795349	0.879	3.68657	1.88228	0.0315346	0.203758
Ptpn4	1.18171	0.240879	0.732418	0.890801	1.82691	0.869408	0.217361	0.371389	1.54599	0.628529	0.370591	0.762846
Tmem177	-1.13024	-0.176624	0.714968	0.882334	1.64798	0.720696	0.135186	0.260897	1.8626	0.89732	0.0638261	0.317246
Tmem37	51.8346	5.69584	3.46217e-10	1.89231e-08	46.7996	5.54842	7.473e-10	1.91707e-08	-1.10759	-0.147419	0.841319	0.958218
Dbi	-1.23995	-0.310282	0.326613	0.597133	1.07396	0.102943	0.744498	0.844726	1.33166	0.413225	0.191603	0.578466
3110009E18Rik	1.52984	0.613378	0.334552	0.603959	1.68894	0.756115	0.230745	0.387145	1.104	0.142737	0.818311	0.953113
Steap3	4.11194	2.03982	5.80166e-05	0.000810131	4.51218	2.17382	1.96446e-05	0.000167008	1.09734	0.134004	0.782467	0.944463
Marco	-3.1801	-1.66907	0.0586789	0.195703	-1.87468	-0.906643	0.295582	0.459286	1.69634	0.762428	0.378039	0.768459
Insig2	1.07034	0.0980643	0.728061	0.888595	1.69735	0.763283	0.00690026	0.0238609	1.58581	0.665219	0.0183502	0.144824
Ccdc93	1.15969	0.213745	0.439056	0.701646	-1.10579	-0.145075	0.599043	0.738308	-1.28238	-0.35882	0.193342	0.580453
Ddx18	-1.18501	-0.244899	0.324865	0.595424	-1.11484	-0.156841	0.527232	0.681272	1.06294	0.0880576	0.722881	0.929165
Dpp10	151.115	7.2395	0.00195388	0.0148292	45.9015	5.52047	0.016469	0.0489823	-3.29216	-1.71903	0.275103	0.677831
Actr3	1.32505	0.406045	0.164309	0.394014	1.00009	0.000127964	0.99965	1	-1.32493	-0.405917	0.164412	0.535934
Slc35f5	-1.04507	-0.0636034	0.823324	0.936781	-1.0688	-0.0959981	0.735864	0.838632	-1.02271	-0.0323947	0.909376	0.975363
Gpr39	68.8493	6.10537	0.00635949	0.0372466	158.965	7.31257	0.00108407	0.00505717	2.30889	1.2072	0.409292	0.79081
Nckap5	32.9738	5.04325	0.0238595	0.101834	284.868	8.15415	0.000224372	0.00134696	8.63923	3.1109	0.0421599	0.245063
Mgat5	-1.06503	-0.0908966	0.780568	0.91583	1.0138	0.019772	0.951464	0.971356	1.07973	0.110669	0.733511	0.934175
Tmem163	6.32368	2.66076	0.0521481	0.179691	15.5439	3.95828	0.00607242	0.0215164	2.45805	1.29751	0.314896	0.716976
Ccnt2	1.11565	0.157884	0.638136	0.841882	1.18506	0.244961	0.464923	0.625822	1.06222	0.0870764	0.794854	0.948129
Rab3gap1	-1.16803	-0.22408	0.396968	0.66368	-1.08766	-0.121234	0.64594	0.773009	1.07389	0.102846	0.697001	0.921404
Zranb3	1.08733	0.120794	0.77264	0.911448	-2.20473	-1.1406	0.00716575	0.0245932	-2.39727	-1.26139	0.00300681	0.0402593
R3hdm1	-1.00989	-0.0141972	0.955018	0.995104	-1.02732	-0.0388907	0.876873	0.928805	-1.01726	-0.0246935	0.921656	0.980398
Ubxn4	-1.11807	-0.161009	0.486854	0.739623	-1.42434	-0.510294	0.0278528	0.0752052	-1.27393	-0.349285	0.131821	0.476061
Mcm6	-1.17178	-0.2287	0.400936	0.667527	1.05628	0.0789939	0.771458	0.862907	1.23773	0.307694	0.258427	0.66006
Dars	1.13418	0.181645	0.489666	0.74131	1.31638	0.39658	0.131633	0.255622	1.16065	0.214935	0.413204	0.794065
Cxcr4	1.99474	0.996202	0.0442223	0.159554	1.55189	0.634028	0.197765	0.347888	-1.28536	-0.362174	0.46019	0.819129
Cd55	9.34002	3.22343	0.000258659	0.00281698	27.7079	4.79222	4.31066e-07	5.89022e-06	2.96657	1.5688	0.0575376	0.29834
Pfkfb2	1.03659	0.0518478	0.941439	0.990506	-1.19998	-0.263013	0.709405	0.820284	-1.24389	-0.314861	0.655558	0.910841
Yod1	1.31526	0.395349	0.480444	0.734906	1.72356	0.785391	0.160375	0.297689	1.31043	0.390042	0.482726	0.832677
AA986860	-1.47285	-0.558611	0.643243	0.844815	2.56892	1.36116	0.254866	0.415547	3.78364	1.91977	0.116596	0.44895
Pigr	179.699	7.48944	0.000657344	0.00613298	684.947	9.41985	2.88512e-05	0.000233662	3.81163	1.93041	0.170815	0.546787
Fcmr	7.71663	2.94797	0.00663035	0.0384944	22.6664	4.50248	0.000112309	0.00074271	2.93734	1.55451	0.131533	0.475728
Il10	22.7621	4.50856	4.19908e-07	1.09057e-05	48.6456	5.60424	1.99238e-09	4.7224e-08	2.13714	1.09568	0.151987	0.513801
Mapkapk2	1.25388	0.326394	0.312724	0.582056	1.07812	0.108517	0.736886	0.839305	-1.16302	-0.217877	0.500064	0.8416
Dyrk3	1.52133	0.605334	0.251602	0.513564	2.00145	1.00104	0.057366	0.135335	1.31559	0.395709	0.446051	0.811549
Eif2d	-1.13076	-0.177287	0.457844	0.716748	-1.13168	-0.178461	0.453895	0.61516	-1.00081	-0.00117372	0.996072	0.998751
Rassf5	-1.58437	-0.663912	0.248309	0.510416	-2.28593	-1.19278	0.039912	0.100868	-1.4428	-0.528867	0.357034	0.752537
Ikbke	4.00698	2.00252	1.54701e-06	3.50783e-05	3.14832	1.65458	5.99002e-05	0.000435227	-1.27274	-0.347933	0.385394	0.773428
Srgap2	-1.10422	-0.143028	0.636862	0.841511	-1.06558	-0.0916344	0.762003	0.856932	1.03627	0.0513933	0.865172	0.96453
Fam72a	2.74253	1.45551	0.0461529	0.165293	3.75005	1.90691	0.00941541	0.0308125	1.36736	0.451398	0.518864	0.852086
Ctse	11.9312	3.57667	0.000253199	0.00276987	15.4972	3.95394	6.8179e-05	0.00048764	1.29888	0.37727	0.665582	0.914169
Rab7b	2.67225	1.41805	0.00416285	0.027065	1.54948	0.631789	0.194908	0.344234	-1.7246	-0.786265	0.107277	0.431108
Slc26a9	1.29562	0.373647	0.837449	0.944338	-1.14353	-0.193489	0.915274	0.951724	-1.48158	-0.567136	0.755503	0.939042
Pm20d1	1.84445	0.883193	0.633165	0.840111	3.64495	1.8659	0.32308	0.488589	1.97617	0.982705	0.592839	0.887017
Slc41a1	-1.39704	-0.482375	0.2362	0.495043	-1.84464	-0.883338	0.0308826	0.081936	-1.32039	-0.400964	0.32476	0.726507
Rab29	-1.46615	-0.552036	0.0399194	0.147736	-2.32174	-1.21521	7.74952e-06	7.38069e-05	-1.58356	-0.66317	0.0138963	0.119408
Nucks1	1.18402	0.243687	0.361269	0.629721	1.49662	0.581704	0.0292363	0.0782341	1.26402	0.338017	0.20371	0.593938
Slc45a3	25.6964	4.6835	0.00592552	0.0352977	254.472	7.99136	1.39839e-05	0.000124521	9.90299	3.30786	0.0177297	0.141221
Elk4	1.46907	0.554907	0.338406	0.607125	1.60675	0.684144	0.237879	0.395377	1.09372	0.129237	0.822558	0.953511
Mfsd4	1.56807	0.648991	0.265555	0.53012	1.91073	0.934127	0.107766	0.219831	1.21853	0.285136	0.618487	0.897421
Cdk18	28.2598	4.82068	2.38755e-05	0.000378085	9.08765	3.18391	0.00268816	0.0109652	-3.10969	-1.63677	0.0985861	0.409322
Klhdc8a	-7.13903	-2.83573	0.0807915	0.24696	-3.02925	-1.59896	0.294526	0.458002	2.3567	1.23677	0.428026	0.801026
Nuak2	1.68434	0.752184	0.228617	0.48586	1.05618	0.07886	0.899005	0.942367	-1.59474	-0.673325	0.280588	0.683464
Tmcc2	2.8602	1.51612	0.0155862	0.0742463	10.1643	3.34543	5.21325e-07	6.98023e-06	3.55369	1.82932	0.00343596	0.0444219
Dstyk	1.36612	0.450085	0.168357	0.399496	2.10366	1.0729	0.00109486	0.00510263	1.53988	0.622817	0.055873	0.292923
Rbbp5	-1.02433	-0.0346755	0.903288	0.973109	-1.16873	-0.224943	0.430306	0.594691	-1.14098	-0.190267	0.50477	0.844122
Tmem81	-1.00568	-0.00817681	0.993003	1	-1.5481	-0.630496	0.500327	0.657173	-1.53935	-0.622319	0.506031	0.844712
Lrrn2	2.70239	1.43424	0.458979	0.717826	71.8353	6.16662	0.00204776	0.00870194	26.5821	4.73238	0.00917968	0.0892263
Mdm4	1.12932	0.175449	0.697371	0.872936	1.26385	0.337824	0.453838	0.615141	1.11913	0.162375	0.718572	0.928226
Pik3c2b	-1.37014	-0.454327	0.659379	0.853307	2.62285	1.39114	0.178229	0.32189	3.59369	1.84546	0.0791249	0.359473
Ppp1r15b	-1.55084	-0.633053	0.0517249	0.178695	-1.7051	-0.769857	0.0181708	0.0530104	-1.09947	-0.136804	0.673098	0.916933
Plekha6	-3.76009	-1.91077	0.00232819	0.0171202	-5.04037	-2.33353	0.000236412	0.00140599	-1.34049	-0.422764	0.49372	0.838482
Sox13	8.91643	3.15647	0.0119274	0.0605171	38.7972	5.27788	5.84816e-05	0.000428105	4.35121	2.12142	0.0515714	0.279267
Snrpe	1.15335	0.205827	0.40485	0.671145	1.26812	0.342687	0.164795	0.304404	1.09951	0.13686	0.57837	0.881486
Zc3h11a	-1.24433	-0.315372	0.160511	0.389009	-1.20413	-0.267991	0.232215	0.38883	1.03339	0.0473802	0.832771	0.95623
Zbed6	-1.62405	-0.699599	0.272548	0.538406	-1.26745	-0.341926	0.584306	0.72718	1.28136	0.357673	0.573369	0.878434
Lax1	3.24636	1.69882	0.0626787	0.204526	7.69069	2.94311	0.00201146	0.00857257	2.36902	1.24429	0.165091	0.537032
Atp2b4	2.47517	1.30753	0.0320073	0.126441	1.55905	0.64067	0.288781	0.451955	-1.58761	-0.666857	0.263882	0.66736
Prelp	-1.10114	-0.139	0.947974	0.993015	20.3663	4.34811	0.0734799	0.164426	22.4262	4.48711	0.0667736	0.324734
Fmod	8.68665	3.1188	0.0126102	0.0629778	22.6982	4.50451	0.000489448	0.00261754	2.613	1.38571	0.202287	0.593094
Btg2	1.9227	0.943135	0.0192104	0.0866359	2.07463	1.05285	0.0090952	0.0298848	1.07902	0.109718	0.783486	0.94448
Chil1	9.7098	3.27944	0.00220419	0.0163066	27.1573	4.76327	3.2005e-05	0.000254649	2.79689	1.48382	0.136021	0.485369
Ppfia4	2.27876	1.18825	0.000109981	0.00137607	1.68294	0.750981	0.0137583	0.0421969	-1.35404	-0.43727	0.148464	0.508738
Tmem183a	1.25429	0.326865	0.18448	0.423553	1.37688	0.461407	0.0608586	0.141726	1.09774	0.134542	0.583567	0.883175
Cyb5r1	1.22768	0.295934	0.219695	0.474505	1.1537	0.206262	0.391579	0.556068	-1.06413	-0.0896714	0.709212	0.925864
Adipor1	1.02463	0.0351026	0.921754	0.982668	1.02629	0.037435	0.916564	0.952369	1.00162	0.0023324	0.994792	0.998418
Klhl12	4.48947	2.16654	3.04113e-07	8.3109e-06	6.67406	2.73857	1.83193e-10	5.27193e-09	1.48661	0.572021	0.150641	0.512803
Rabif	1.08854	0.122388	0.63591	0.840914	1.13158	0.178335	0.489598	0.647844	1.03954	0.0559463	0.828268	0.955203
Kdm5b	1.12805	0.173836	0.705466	0.877519	1.71256	0.776155	0.0927507	0.19653	1.51815	0.602319	0.190941	0.577993
Ppp1r12b	-2.95805	-1.56465	0.00487493	0.0304902	-3.07556	-1.62085	0.00347638	0.0135431	-1.03972	-0.0562014	0.91814	0.978591
Ube2t	-1.2484	-0.320086	0.438848	0.701543	-1.23189	-0.300868	0.465156	0.625877	1.01341	0.019218	0.962853	0.990972
Lgr6	-5.80445	-2.53716	0.262512	0.526984	35.0934	5.13313	0.00303826	0.0121298	203.698	7.67029	0.000322365	0.00783777
Ptprv	1.82723	0.86966	0.659766	0.853393	1.8607	0.895845	0.649953	0.776044	1.01832	0.026185	0.98931	0.997527
Ptpn7	-1.40718	-0.492806	0.0571328	0.19204	-1.99536	-0.99665	0.000133531	0.000863939	-1.41799	-0.503843	0.0520116	0.280821
Arl8a	-1.02468	-0.0351723	0.893578	0.968932	-1.37562	-0.460084	0.0807262	0.1762	-1.34249	-0.424912	0.106653	0.429664
Elf3	27.938	4.80416	0.0532464	0.182275	378.462	8.564	0.00131244	0.00596111	13.5465	3.75985	0.0581242	0.300425
Rnpep	-1.26354	-0.33747	0.198053	0.442981	-1.7256	-0.787095	0.00281474	0.0113739	-1.36569	-0.449625	0.0866848	0.379434
Timm17a	1.24746	0.318997	0.406559	0.672465	1.40429	0.489841	0.202842	0.354308	1.12572	0.170844	0.656124	0.911066
Shisa4	2.11689	1.08195	0.139626	0.356314	21.9908	4.45883	4.56574e-09	9.98194e-08	10.3883	3.37688	2.11922e-06	0.000173421
Ipo9	-1.45938	-0.545357	0.0277502	0.113607	-1.10963	-0.150073	0.543018	0.694186	1.3152	0.395284	0.11001	0.436939
Nav1	-1.39367	-0.478891	0.291259	0.55989	-1.37496	-0.459389	0.31094	0.476179	1.01361	0.0195016	0.965641	0.991582
Csrp1	-1.0797	-0.110636	0.765552	0.907853	1.91027	0.933774	0.01246	0.0388657	2.06252	1.04441	0.0052916	0.0603201
Phlda3	-2.55483	-1.35323	0.00852975	0.0469296	-1.64957	-0.722094	0.154976	0.289958	1.54878	0.631136	0.21374	0.606378
Tnni1	1.12181	0.165822	0.742417	0.89633	-1.40363	-0.489159	0.333436	0.498323	-1.5746	-0.654981	0.195771	0.583686
Lad1	5.11943	2.35598	2.73422e-05	0.000424267	-1.81037	-0.856284	0.123127	0.242513	-9.26805	-3.21227	3.42393e-08	7.0639e-06
Tnnt2	-1.05704	-0.0800337	0.874806	0.960663	-1.47398	-0.559719	0.271451	0.433564	-1.39444	-0.479685	0.346025	0.745049
Tmem9	1.06036	0.0845584	0.802714	0.926912	2.32547	1.21752	0.000344647	0.00193499	2.19309	1.13296	0.000842291	0.0156374
Cacna1s	20.7859	4.37754	4.60833e-05	0.000663093	4.94932	2.30723	0.0220216	0.0619499	-4.19975	-2.0703	0.0287586	0.191473
Kif21b	4.97914	2.3159	0.0128778	0.0639652	6.95202	2.79743	0.00318175	0.0125861	1.39623	0.481536	0.587225	0.884987
Camsap2	-2.31519	-1.21113	7.4041e-05	0.000989556	-2.48421	-1.31279	1.74032e-05	0.000150131	-1.07301	-0.101658	0.736982	0.934797
9230116N13Rik	2.01951	1.01401	0.129048	0.337794	1.83838	0.878437	0.185322	0.331557	-1.09853	-0.13557	0.833732	0.95623
Ddx59	-1.14749	-0.198476	0.605317	0.823276	1.32714	0.40832	0.285176	0.448253	1.52287	0.606796	0.113439	0.44346
Kif14	-1.44938	-0.535432	0.493691	0.743671	-2.33021	-1.22046	0.123458	0.242977	-1.60774	-0.685031	0.385931	0.773763
Zfp281	1.20755	0.272085	0.364289	0.632025	1.51789	0.60207	0.0448542	0.110985	1.257	0.329986	0.269983	0.673308
Gm19705	-1.15888	-0.212732	0.75713	0.90313	1.80673	0.853383	0.196948	0.346909	2.09379	1.06612	0.111072	0.439133
Ptprc	1.02934	0.0417211	0.942034	0.990678	-1.18009	-0.238902	0.677305	0.797009	-1.21472	-0.280623	0.625046	0.900175
Nek7	1.0557	0.0781965	0.74013	0.89532	-1.12422	-0.168926	0.473541	0.633264	-1.18684	-0.247123	0.294497	0.697126
2310009B15Rik	2.39441	1.25967	0.00681064	0.039364	3.45803	1.78995	0.000118428	0.000779654	1.44421	0.530277	0.230975	0.627355
Dennd1b	-1.06011	-0.0842113	0.819717	0.934632	-1.00722	-0.0103794	0.977551	0.986101	1.05251	0.0738318	0.841421	0.95826
Zbtb41	-1.75146	-0.808556	0.0453881	0.163112	-1.20788	-0.272477	0.495402	0.652929	1.45003	0.536078	0.182765	0.563845
Aspm	-2.29368	-1.19766	0.017968	0.0825857	-1.02636	-0.0375341	0.93948	0.964993	2.23478	1.16013	0.0215918	0.159654
Cfh	12.974	3.69755	2.76791e-09	1.26701e-07	40.1104	5.3259	2.15462e-15	1.62685e-13	3.0916	1.62835	0.00438529	0.0529311
Kcnt2	10.2401	3.35615	0.124015	0.329149	234.688	7.8746	2.65678e-05	0.000217776	22.9186	4.51845	0.00110995	0.0193786
Cdc73	-1.14347	-0.193416	0.449611	0.71007	1.0526	0.0739619	0.771441	0.862907	1.20362	0.267378	0.294724	0.697126
Glrx2	-1.22059	-0.287581	0.262787	0.527078	-1.43661	-0.522672	0.0417546	0.104873	-1.17698	-0.23509	0.359983	0.754282
Trove2	-1.4384	-0.524465	0.22083	0.476044	1.01516	0.0217122	0.959261	0.974902	1.46021	0.546178	0.201347	0.591745
Uchl5	-1.13191	-0.178756	0.504615	0.752539	-1.21205	-0.277446	0.300025	0.464121	-1.0708	-0.0986893	0.71237	0.927208
Rgs2	1.26985	0.34466	0.339145	0.60783	-1.21169	-0.277025	0.442138	0.605162	-1.53867	-0.621685	0.0854945	0.376412
Rgs13	22.6333	4.50037	0.092688	0.272029	81.3575	6.3462	0.0245498	0.0678885	3.5946	1.84583	0.400395	0.786382
Rgs1	2.16103	1.11172	0.000247827	0.00272127	-1.40687	-0.492487	0.101365	0.210028	-3.04029	-1.60421	1.75663e-07	2.50941e-05
Rgs18	49.4404	5.62762	4.0975e-24	2.60957e-21	80.5679	6.33213	7.382e-29	7.20877e-26	1.6296	0.704514	0.0992061	0.409859
Pla2g4a	-1.95608	-0.967964	0.0121049	0.0611347	-2.69379	-1.42964	0.000244207	0.00144298	-1.37714	-0.461674	0.228559	0.624264
Ptgs2	21.6762	4.43804	3.08454e-07	8.38261e-06	21.396	4.41927	3.37506e-07	4.73996e-06	-1.01309	-0.0187658	0.980076	0.995895
Ptgs2os2	61.3646	5.93934	5.19028e-06	0.00010137	120.897	6.91763	2.12774e-07	3.11984e-06	1.97014	0.978296	0.304554	0.705535
BC003331	1.08819	0.121924	0.661387	0.854194	1.02111	0.0301437	0.913645	0.950772	-1.06568	-0.0917807	0.741164	0.935589
Tpr	1.11934	0.162643	0.485713	0.738731	1.19556	0.257686	0.269148	0.431391	1.0681	0.0950431	0.683354	0.919002
Prg4	4.28796	2.10029	0.0329125	0.12887	39.5099	5.30414	2.56452e-06	2.76825e-05	9.21416	3.20385	0.00165951	0.0263079
Hmcn1	-3.46338	-1.79218	0.151312	0.373763	3.88261	1.95703	0.0990247	0.206332	13.4469	3.74921	0.00416273	0.0506864
Ivns1abp	-1.94518	-0.959905	0.00282769	0.0199047	-2.10347	-1.07277	0.000867519	0.00421334	-1.08138	-0.112867	0.723238	0.929539
Swt1	-1.0133	-0.0190622	0.94963	0.993585	1.17276	0.229909	0.444128	0.606639	1.18836	0.248971	0.407497	0.789657
Trmt1l	-1.70633	-0.7709	0.00467817	0.0295497	-1.70534	-0.770056	0.00464324	0.0171797	1.00059	0.0008444	0.997517	0.999351
Rnf2	2.36045	1.23906	9.1243e-05	0.00117964	3.10247	1.63342	3.1091e-07	4.40872e-06	1.31436	0.394356	0.20435	0.594266
Fam129a	-3.64094	-1.86431	0.000123855	0.001522	-5.1008	-2.35072	1.95497e-06	2.191e-05	-1.40096	-0.486411	0.302383	0.703175
Edem3	-1.36253	-0.446283	0.276378	0.542088	-1.39887	-0.484259	0.237143	0.394556	-1.02667	-0.0379763	0.92607	0.981199
1700025G04Rik	33.0984	5.04869	9.39322e-15	1.41847e-12	22.6593	4.50203	1.71255e-12	7.39984e-11	-1.46069	-0.546655	0.304475	0.705535
Tsen15	-1.17585	-0.2337	0.54643	0.782645	1.38796	0.472964	0.21932	0.373559	1.63203	0.706664	0.0676688	0.327565
Colgalt2	-1.37899	-0.463617	0.797166	0.924096	1.89307	0.920729	0.606236	0.743875	2.61054	1.38435	0.444908	0.811254
Rgl1	1.37183	0.456105	0.403885	0.670076	1.80397	0.851172	0.121113	0.239609	1.315	0.395067	0.469318	0.823704
Arpc5	-1.13941	-0.188292	0.475178	0.730611	-1.47208	-0.557856	0.0348674	0.0903121	-1.29196	-0.369564	0.161481	0.531784
Ncf2	-1.30942	-0.388923	0.276711	0.542532	-1.70513	-0.769885	0.0320362	0.0843246	-1.30221	-0.380961	0.286661	0.690399
Smg7	1.05364	0.075384	0.847744	0.949385	1.07376	0.102676	0.793502	0.877458	1.0191	0.0272919	0.944528	0.986107
Nmnat2	15.1466	3.92092	0.0566298	0.190605	163.519	7.35331	8.80187e-06	8.25415e-05	10.7957	3.43239	0.00192899	0.0291598
Lamc2	6.77552	2.76033	0.11688	0.316344	8.97921	3.16659	0.0755598	0.168054	1.32524	0.406257	0.799346	0.949596
Lamc1	1.45952	0.545498	0.13569	0.349249	2.81326	1.49224	5.48067e-05	0.000404642	1.92752	0.946746	0.00940714	0.0904172
E330020D12Rik	1.28858	0.365783	0.55662	0.791743	1.66627	0.736626	0.235585	0.392946	1.29311	0.370842	0.548147	0.865744
Shcbp1l	-5.08156	-2.34527	0.00082983	0.00739376	-12.224	-3.61165	1.15658e-06	1.38752e-05	-2.40556	-1.26637	0.0713585	0.338491
Dhx9	-1.51593	-0.600203	0.0929473	0.27255	-1.30659	-0.385811	0.276753	0.439111	1.16021	0.214391	0.547135	0.86521
Npl	1.61578	0.692234	0.331201	0.600722	2.69124	1.42827	0.0479767	0.116893	1.66559	0.736035	0.300951	0.701628
Rgs16	8.17552	3.03131	0.0323556	0.127343	44.961	5.4906	0.000436854	0.00238592	5.49946	2.45929	0.0665007	0.32373
Rnasel	-1.53083	-0.61431	0.0631838	0.205808	-1.19832	-0.261019	0.427029	0.591221	1.27747	0.353292	0.283808	0.686957
Glul	-2.05665	-1.0403	0.0238379	0.101771	-2.14287	-1.09954	0.0170268	0.0502737	-1.04192	-0.0592467	0.89655	0.972342
Cacna1e	6.19378	2.63082	0.0619425	0.202801	17.4557	4.12563	0.00431817	0.0161482	2.81827	1.49481	0.233393	0.628791
Ier5	-1.04836	-0.0681277	0.878069	0.962241	-1.16998	-0.226482	0.610177	0.746616	-1.11601	-0.158354	0.721432	0.928851
Mr1	-2.58622	-1.37084	0.00532582	0.0326413	-2.78737	-1.4789	0.00269405	0.0109801	-1.07778	-0.10806	0.823374	0.953511
Stx6	-1.77956	-0.831524	0.000178738	0.00206896	-2.55229	-1.35179	1.65861e-09	4.02241e-08	-1.43422	-0.52027	0.0187437	0.146665
Xpr1	-2.23418	-1.15975	0.025347	0.106415	-2.3602	-1.23891	0.0170232	0.0502734	-1.0564	-0.0791625	0.877244	0.966975
Acbd6	1.16173	0.216273	0.470812	0.727226	1.4466	0.532661	0.0749042	0.166899	1.24521	0.316388	0.288717	0.692618
Qsox1	-3.82042	-1.93373	4.13248e-10	2.20922e-08	-3.99177	-1.99703	1.11365e-10	3.32236e-09	-1.04485	-0.0632949	0.833098	0.95623
Cep350	-1.17152	-0.228387	0.44208	0.704865	-1.30622	-0.3854	0.194415	0.343765	-1.11498	-0.157013	0.596982	0.888341
Tor1aip1	-1.00233	-0.00335319	0.990741	1	-1.13186	-0.178695	0.536297	0.688973	-1.12923	-0.175342	0.543976	0.863887
Tor1aip2	-2.62528	-1.39247	3.08383e-08	1.06287e-06	-2.73623	-1.45219	7.93909e-09	1.64022e-07	-1.04226	-0.059717	0.809162	0.952552
Soat1	-1.06196	-0.0867352	0.80676	0.927949	-2.68144	-1.42301	8.30157e-05	0.00057631	-2.52498	-1.33627	0.000212461	0.00593441
Abl2	1.08094	0.112285	0.787189	0.918931	-1.31707	-0.397335	0.340089	0.504774	-1.42368	-0.50962	0.221297	0.616026
Tor3a	1.16646	0.222137	0.508888	0.755472	-1.26056	-0.334067	0.320835	0.486147	-1.47039	-0.556203	0.0989479	0.409859
Fam20b	1.00734	0.0105524	0.969807	1	-1.22242	-0.289746	0.298852	0.462907	-1.2314	-0.300298	0.281589	0.684385
Ralgps2	9.29872	3.21703	0.000347044	0.00361044	23.7796	4.57165	1.71715e-06	1.95135e-05	2.55729	1.35462	0.104859	0.42395
Angptl1	4.49985	2.16988	0.282785	0.550016	3.40934	1.76949	0.37445	0.538848	-1.31986	-0.400383	0.832334	0.95623
Rasal2	-1.58868	-0.66783	0.221747	0.477179	-1.68178	-0.749986	0.169346	0.310034	-1.0586	-0.0821557	0.880154	0.967188
2810025M15Rik	1.18157	0.240711	0.669336	0.858315	1.48312	0.568637	0.313385	0.478423	1.25521	0.327926	0.559863	0.872012
BC026585	-1.69897	-0.764659	0.142811	0.360922	-3.38201	-1.75788	0.00100086	0.00473382	-1.99062	-0.99322	0.0585607	0.302361
Sec16b	-2.14583	-1.10154	0.115533	0.314326	2.07341	1.052	0.121234	0.239781	4.44918	2.15354	0.00240385	0.0343193
Rfwd2	-1.20136	-0.264668	0.278855	0.545145	-1.21412	-0.279913	0.251578	0.411469	-1.01062	-0.015245	0.950208	0.987718
Tnr	-19.0889	-4.25466	0.000344035	0.00359445	-21.2849	-4.41176	0.000174186	0.00108528	-1.11505	-0.157102	0.898652	0.972981
4930523C07Rik	1.1499	0.201511	0.786922	0.918766	1.29564	0.373666	0.616452	0.750923	1.12674	0.172155	0.817292	0.952943
4930562F07Rik	1.36886	0.452972	0.646004	0.846068	-1.043	-0.0607404	0.950756	0.971356	-1.42772	-0.513712	0.599742	0.888772
Mrps14	1.1512	0.203138	0.487702	0.740219	-1.09795	-0.134816	0.644941	0.772214	-1.26396	-0.337953	0.248203	0.648332
Cacybp	-1.15209	-0.204254	0.546128	0.782289	-1.20245	-0.265979	0.431865	0.596226	-1.04371	-0.0617258	0.85519	0.962405
Rabgap1l	2.89222	1.53218	0.00510904	0.0316838	2.75018	1.45952	0.00749949	0.0255649	-1.05165	-0.0726527	0.891683	0.970837
Rc3h1	1.1477	0.198751	0.614811	0.829787	-1.06389	-0.0893494	0.820831	0.895208	-1.22103	-0.2881	0.465338	0.821831
Serpinc1	-1.58542	-0.664868	0.579249	0.80842	-1.08826	-0.122018	0.916614	0.952369	1.45685	0.54285	0.647425	0.908972
Zbtb37	2.18273	1.12613	0.0298853	0.120033	2.38182	1.25206	0.0155467	0.0467805	1.09121	0.125931	0.802276	0.949959
Gas5	1.98444	0.988734	0.000105258	0.00132459	2.75081	1.45986	1.36151e-08	2.67696e-07	1.38619	0.471122	0.0613563	0.310234
Dars2	-1.16451	-0.219721	0.461482	0.719203	-1.0408	-0.0576874	0.846194	0.911355	1.11886	0.162033	0.586427	0.88475
Cenpl	1.09654	0.132962	0.732247	0.890801	1.02627	0.0374049	0.923169	0.95593	-1.06848	-0.0955576	0.805318	0.951467
Klhl20	-1.17584	-0.233687	0.53219	0.773288	-1.16072	-0.215019	0.564402	0.711736	1.01302	0.0186688	0.960136	0.990706
Ankrd45	1	0	1	1	108.37	6.75982	0.00311417	0.0123588	108.37	6.75982	0.00315425	0.0416615
Prdx6	2.07437	1.05268	0.000169011	0.00198531	2.15686	1.10893	7.52623e-05	0.000529766	1.03976	0.0562561	0.838811	0.957501
Tnfsf4	10.9714	3.45567	0.0383477	0.143405	1.98178	0.986798	0.530377	0.684309	-5.53611	-2.46887	0.116342	0.448699
Tnfsf18	-141.932	-7.14905	0.000605534	0.00572988	-3.5788	-1.83947	0.168649	0.309222	39.659	5.30958	0.0120991	0.108463
Fasl	4.86777	2.28326	0.0323616	0.127343	7.68148	2.94138	0.00713274	0.0245149	1.57803	0.658123	0.516985	0.851177
Suco	-1.01425	-0.0204137	0.960809	0.997656	1.15443	0.207175	0.617663	0.751464	1.17088	0.227589	0.583586	0.883175
Pigc	1.05322	0.0748099	0.818141	0.934091	1.00451	0.00648708	0.984063	0.990214	-1.0485	-0.0683228	0.833302	0.95623
Mettl13	-1.25727	-0.33029	0.271574	0.537498	-1.19741	-0.259915	0.385248	0.550226	1.04999	0.0703753	0.814388	0.952828
Vamp4	1.00093	0.00133982	0.996505	1	-1.51725	-0.601457	0.0501352	0.121345	-1.51866	-0.602797	0.0496192	0.272218
Prrc2c	-1.02278	-0.0325027	0.926679	0.984223	1.29783	0.376102	0.286691	0.450064	1.3274	0.408605	0.247318	0.647377
Fmo1	2.16578	1.11489	0.0787809	0.242535	12.7854	3.67642	4.38217e-08	7.56709e-07	5.90336	2.56154	5.19224e-05	0.00206114
Fmo2	2.53917	1.34435	0.242351	0.502685	24.8196	4.63341	0.000320901	0.00182051	9.7747	3.28905	0.00634595	0.0683496
Fmo3	105.428	6.72012	0.000458428	0.00456806	649.209	9.34254	7.40262e-07	9.47847e-06	6.15782	2.62242	0.0225725	0.164909
Prrx1	17.3944	4.12055	0.0744413	0.232449	297.819	8.21829	0.000502128	0.00267655	17.1216	4.09775	0.0191408	0.148582
Gorab	2.84922	1.51057	1.77549e-05	0.000294201	2.79545	1.48308	2.37349e-05	0.000197539	-1.01923	-0.0274848	0.935341	0.983709
Kifap3	-1.97491	-0.98179	0.0389323	0.145073	-1.59462	-0.673216	0.153839	0.288384	1.23848	0.308575	0.513101	0.849062
Scyl3	-1.02305	-0.0328743	0.899022	0.970883	-1.11531	-0.157444	0.542858	0.694055	-1.09018	-0.12457	0.630281	0.902477
BC055324	-1.08753	-0.121061	0.830834	0.941011	-1.16127	-0.215707	0.703201	0.816204	-1.0678	-0.0946462	0.867195	0.964739
Mettl18	-1.02346	-0.0334581	0.942726	0.990977	1.28398	0.36062	0.434292	0.598279	1.3141	0.394078	0.393409	0.780401
Sele	9.53992	3.25398	0.0235772	0.100923	34.9846	5.12865	0.000464638	0.00250867	3.66718	1.87467	0.114488	0.445187
Sell	8.71297	3.12317	0.00426478	0.027593	22.6542	4.50171	0.000111031	0.000735587	2.60005	1.37854	0.178819	0.556595
Selp	2.15754	1.10939	0.365458	0.633144	21.6187	4.43421	0.00129429	0.00588783	10.0201	3.32482	0.0109922	0.101522
F5	5.90222	2.56126	0.00232321	0.0170921	16.5793	4.05131	5.59777e-06	5.54777e-05	2.809	1.49005	0.0624606	0.313494
Slc19a2	-1.09784	-0.134666	0.66688	0.857214	1.25432	0.326905	0.293884	0.45718	1.37704	0.461571	0.139149	0.49159
Ccdc181	-1.58703	-0.66633	0.105705	0.296055	-1.37575	-0.460222	0.261063	0.422313	1.15357	0.206109	0.615423	0.89574
Blzf1	-1.02162	-0.0308594	0.923848	0.983468	1.23842	0.308506	0.338124	0.503235	1.2652	0.339365	0.292234	0.695475
Nme7	-1.29191	-0.369511	0.313491	0.582924	-1.0815	-0.11304	0.75612	0.853089	1.19455	0.256471	0.482734	0.832677
Atp1b1	4.97651	2.31514	0.000802837	0.00719703	11.3551	3.50527	1.12535e-06	1.35338e-05	2.28174	1.19013	0.0693409	0.332256
Dpt	-1.63275	-0.707308	0.642508	0.844379	94.4754	6.56187	0.000135126	0.000871952	154.255	7.26918	4.46892e-05	0.00184917
Xcl1	9.21831	3.2045	0.0790809	0.243203	8.41139	3.07234	0.090345	0.192715	-1.09593	-0.132158	0.9366	0.983816
Tbx19	5.7826	2.53172	0.250522	0.51295	193.39	7.59537	2.29244e-05	0.000191884	33.4434	5.06365	0.000346852	0.00827473
Sft2d2	1.44755	0.533618	0.097585	0.280609	1.56114	0.642602	0.0461722	0.113402	1.07847	0.108984	0.734072	0.934444
Tiprl	-1.04782	-0.0673919	0.783467	0.917537	1.09329	0.128679	0.598939	0.738304	1.14557	0.196071	0.423146	0.798719
Dcaf6	-2.1272	-1.08896	0.028491	0.115719	1.04359	0.0615492	0.89887	0.942367	2.21992	1.15051	0.0203839	0.154387
Mpc2	-1.87976	-0.910548	0.000159823	0.00189715	-2.25523	-1.17328	1.27478e-06	1.50924e-05	-1.19974	-0.262728	0.273351	0.675789
Mpzl1	2.07103	1.05035	0.0928131	0.272286	18.7452	4.22845	1.69945e-09	4.10107e-08	9.05116	3.1781	1.95845e-06	0.000163928
Rcsd1	13.5927	3.76476	2.10449e-11	1.51111e-09	21.1773	4.40445	2.67304e-14	1.63827e-12	1.558	0.639694	0.202768	0.593317
Creg1	-1.26882	-0.34349	0.283395	0.550553	-2.57822	-1.36638	2.71795e-05	0.000222169	-2.03198	-1.02289	0.00154999	0.0253113
Cd247	4.92078	2.29889	0.0267564	0.110411	9.05104	3.17808	0.00309696	0.0123005	1.83935	0.879196	0.376074	0.767875
Pou2f1	1.07255	0.101045	0.829725	0.940372	1.40793	0.493575	0.293187	0.456566	1.31269	0.39253	0.402616	0.787643
Ildr2	2.98987	1.58008	0.209125	0.459401	14.8304	3.89048	0.00306682	0.0122073	4.96021	2.3104	0.055025	0.290139
Tada1	1.01777	0.025407	0.914338	0.978667	-1.15984	-0.213928	0.364775	0.529661	-1.18045	-0.239335	0.310648	0.712108
Pogk	1.79492	0.843916	0.080261	0.245754	1.5528	0.634869	0.18638	0.332938	-1.15592	-0.209047	0.660878	0.912467
Gm16701	-1.5057	-0.590435	0.546715	0.782863	-8.67319	-3.11656	0.00464761	0.0171915	-5.76024	-2.52613	0.021115	0.157802
Fam78b	-1.58122	-0.66104	0.0464475	0.165965	-3.84154	-1.94168	1.64278e-08	3.17041e-07	-2.42947	-1.28064	0.000165633	0.00500246
Uck2	-1.54227	-0.625054	0.0322518	0.12703	-2.36849	-1.24397	2.49893e-05	0.000206688	-1.53572	-0.618914	0.0344591	0.215985
Tmco1	-1.18837	-0.248982	0.33326	0.602659	-1.25967	-0.333048	0.19547	0.344969	-1.06	-0.0840661	0.743708	0.93662
Aldh9a1	-1.39329	-0.478499	0.0390927	0.145485	-1.99533	-0.996626	1.99032e-05	0.00016901	-1.4321	-0.518127	0.0256203	0.178182
Mgst3	-3.91176	-1.96782	4.56348e-05	0.000657932	-7.20482	-2.84896	1.15303e-08	2.30103e-07	-1.84184	-0.881144	0.0610544	0.30942
Rxrg	13.7099	3.77714	0.0665877	0.213898	48.5576	5.60162	0.00979851	0.0317963	3.54179	1.82448	0.29498	0.697251
Pbx1	-2.48995	-1.31612	0.00800911	0.0445904	-2.14014	-1.09771	0.0252358	0.0693998	1.16345	0.21841	0.656736	0.911066
Nuf2	-1.23797	-0.307979	0.477628	0.73252	-1.02412	-0.0343875	0.936574	0.963484	1.20881	0.273592	0.527407	0.855306
Rgs4	12.7062	3.66746	0.0367792	0.139462	68.504	6.09812	0.000888518	0.00429822	5.39137	2.43065	0.0922497	0.392782
Hsd17b7	-1.19136	-0.252606	0.508116	0.755392	-1.4043	-0.489853	0.199632	0.350289	-1.17874	-0.237247	0.534202	0.858803
3110045C21Rik	1.25244	0.324742	0.807767	0.928655	4.02756	2.00991	0.132778	0.25747	3.21577	1.68516	0.201295	0.591745
Ddr2	1.63606	0.710228	0.539668	0.777173	19.5469	4.28887	0.00100843	0.00475887	11.9475	3.57864	0.00452964	0.0541635
Uap1	-1.16953	-0.225927	0.459954	0.71858	-1.72326	-0.785143	0.0106548	0.0340619	-1.47347	-0.559216	0.0681725	0.3287
Uhmk1	-1.15683	-0.210181	0.580641	0.808835	-1.38759	-0.472578	0.214308	0.368104	-1.19947	-0.262397	0.490485	0.836666
Sh2d1b1	-3.74808	-1.90615	7.18361e-09	2.9641e-07	-14.9982	-3.90672	1.30867e-27	9.58466e-25	-4.00157	-2.00057	1.8754e-09	5.40755e-07
Gm7694	5.2928	2.40403	0.0130466	0.064539	6.03951	2.59443	0.00767319	0.0260661	1.14108	0.190403	0.833295	0.95623
Nos1ap	3.42532	1.77624	0.00296138	0.0206171	3.31849	1.73053	0.00359716	0.013899	-1.03219	-0.0457118	0.934777	0.983709
Olfml2b	2.6395	1.40027	0.00692777	0.0398109	9.3778	3.22925	1.84227e-09	4.40942e-08	3.55286	1.82898	0.000266818	0.00689303
Atf6	1.49178	0.577034	0.033934	0.131918	1.36365	0.447475	0.0993545	0.20687	-1.09396	-0.129559	0.632192	0.902947
Dusp12	-1.00386	-0.00555734	0.985312	1	1.10912	0.149414	0.618952	0.752587	1.1134	0.154972	0.606055	0.892113
Fcrlb	3.62195	1.85677	0.000806997	0.00722549	-2.13027	-1.09104	0.0467347	0.114534	-7.71573	-2.9478	3.41093e-07	4.1986e-05
Fcrla	10.978	3.45654	0.00175373	0.0135061	21.3947	4.41918	0.000128612	0.000836551	1.94887	0.962642	0.339644	0.739353
Fcgr2b	2.64395	1.40269	0.00100823	0.00875433	1.79757	0.846051	0.0447659	0.110822	-1.47084	-0.556642	0.184851	0.567381
Fcgr4	1.05138	0.0722828	0.843817	0.947492	-2.00749	-1.0054	0.00667336	0.0232003	-2.11064	-1.07768	0.00368919	0.0465855
Fcgr3	1.18066	0.239598	0.527054	0.769339	-1.12748	-0.173107	0.647593	0.774236	-1.33118	-0.412705	0.276463	0.679542
Cfap126	-1.2062	-0.270465	0.69204	0.870248	1.61907	0.695167	0.298178	0.462255	1.95292	0.965632	0.15282	0.514716
Sdhc	-1.0907	-0.125253	0.734407	0.891637	-1.13053	-0.177001	0.631586	0.762128	-1.03652	-0.0517482	0.88849	0.969863
Pcp4l1	7.91417	2.98444	0.000952424	0.00831412	28.7944	4.84772	1.24581e-07	1.92292e-06	3.63834	1.86328	0.0126114	0.111688
Tomm40l	1.1295	0.17569	0.533926	0.774352	-1.20386	-0.26767	0.343286	0.507874	-1.35977	-0.443361	0.11662	0.44895
Fcer1g	1.22033	0.28727	0.258373	0.521492	-1.34834	-0.431185	0.0901381	0.192358	-1.64542	-0.718455	0.00488223	0.056984
Ndufs2	-1.21602	-0.282173	0.289385	0.558046	-1.16729	-0.223167	0.401727	0.566198	1.04175	0.0590052	0.824504	0.953789
Adamts4	19.7116	4.30097	4.41983e-05	0.000641642	109.774	6.77839	2.52263e-09	5.81913e-08	5.569	2.47742	0.00546895	0.061765
B4galt3	-1.20838	-0.273077	0.303198	0.572398	1.17054	0.227175	0.389599	0.554494	1.41446	0.500252	0.0590213	0.303242
Ppox	-1.31562	-0.395738	0.0841813	0.25456	1.00467	0.00671998	0.976481	0.985768	1.32176	0.402458	0.0785111	0.357789
Usp21	-1.01343	-0.0192449	0.940908	0.990395	1.21798	0.28449	0.272326	0.434377	1.23434	0.303735	0.241356	0.639587
Ufc1	1.06233	0.0872289	0.775087	0.912772	1.04127	0.058341	0.84831	0.912607	-1.02023	-0.0288879	0.924521	0.980955
Dedd	-1.08753	-0.121058	0.633987	0.840468	-1.16997	-0.226472	0.372319	0.536555	-1.0758	-0.105413	0.678041	0.917411
Nit1	-1.58695	-0.666254	0.00794343	0.0443596	-1.87992	-0.910674	0.000288918	0.0016629	-1.18462	-0.24442	0.329971	0.731117
Pfdn2	-1.1956	-0.257735	0.356178	0.624527	-1.31442	-0.394425	0.157535	0.293621	-1.09938	-0.13669	0.624309	0.899689
Klhdc9	-1.54864	-0.631005	0.222209	0.477461	-1.51527	-0.599573	0.243153	0.401681	1.02203	0.0314321	0.95139	0.988196
Pvrl4	-1.52447	-0.608305	0.137548	0.352299	-2.32465	-1.21701	0.0032681	0.0128548	-1.52489	-0.608709	0.139613	0.492547
Arhgap30	-1.54113	-0.623989	0.126482	0.332921	-1.58716	-0.666446	0.102802	0.212107	-1.02987	-0.042457	0.916875	0.978128
Usf1	-1.7633	-0.818279	0.00559758	0.0338676	-1.80365	-0.850918	0.00393861	0.0149692	-1.02288	-0.0326397	0.911512	0.976275
Tstd1	-2.23101	-1.1577	0.171679	0.404367	-1.54048	-0.623383	0.44893	0.610635	1.44825	0.534313	0.526158	0.854894
F11r	-2.88829	-1.53021	0.000153377	0.00183252	-12.8565	-3.68443	5.5685e-17	5.78492e-15	-4.45126	-2.15421	1.8109e-07	2.55059e-05
Alyref2	1.35422	0.437463	0.319362	0.589319	1.17284	0.230006	0.598998	0.738308	-1.15465	-0.207457	0.633621	0.903308
Cd244	1.96474	0.97434	0.170529	0.402433	1.28602	0.362917	0.606867	0.74413	-1.52777	-0.611423	0.387008	0.774757
Ly9	1.5573	0.639044	0.0412298	0.151543	1.13348	0.180755	0.562263	0.710186	-1.37391	-0.458289	0.142173	0.49707
Slamf7	26.3936	4.72212	2.02639e-22	8.99473e-20	8.77299	3.13307	3.95583e-12	1.59628e-10	-3.00851	-1.58905	0.000172018	0.00514228
Cd48	1.08983	0.124101	0.577344	0.807268	-1.27468	-0.350136	0.116259	0.232359	-1.38918	-0.474237	0.0335524	0.2123
Slamf1	24.941	4.64045	0.000383182	0.00392507	32.2485	5.01116	0.000157615	0.000996751	1.29299	0.370712	0.734976	0.934444
Cd84	-1.16526	-0.220651	0.517057	0.761807	-2.20304	-1.13949	0.000949261	0.00453072	-1.8906	-0.918842	0.00743855	0.0762078
Slamf6	-1.01561	-0.0223532	0.965203	0.999102	-1.12467	-0.169506	0.740755	0.842044	-1.10738	-0.147152	0.77395	0.944027
Vangl2	4.21267	2.07473	0.0106707	0.0555337	10.3261	3.36822	5.89217e-05	0.000430782	2.45119	1.29348	0.0895564	0.386171
Ncstn	-1.32265	-0.403436	0.106912	0.298351	-1.63293	-0.707463	0.00482933	0.0177516	-1.23459	-0.304027	0.224107	0.619264
Copa	-1.32751	-0.408726	0.0872561	0.261269	-1.8133	-0.858619	0.000353553	0.00197968	-1.36594	-0.449893	0.0599245	0.306165
Pex19	-1.06993	-0.0975109	0.702321	0.875391	-1.03098	-0.0440224	0.862839	0.920864	1.03777	0.0534885	0.833778	0.95623
Dcaf8	-1.1395	-0.188401	0.424148	0.687651	-1.13388	-0.181267	0.441464	0.604578	1.00496	0.00713373	0.975836	0.994507
Pea15a	1.56197	0.64337	0.116695	0.316019	1.56214	0.643521	0.116561	0.232676	1.0001	0.000151004	0.999705	1
Casq1	2.26155	1.17731	0.196026	0.44006	-1.02995	-0.0425782	0.962884	0.976821	-2.32929	-1.21989	0.174159	0.551581
Atp1a2	-49.4238	-5.62714	0.00568912	0.0342087	7.02206	2.81189	0.0252505	0.0694199	347.057	8.43903	1.69251e-05	0.000914831
Igsf8	-1.46817	-0.554015	0.136215	0.349956	-1.91527	-0.937549	0.0121505	0.0380136	-1.30453	-0.383534	0.301608	0.702519
Pigm	1.16919	0.225508	0.407313	0.672793	-1.05011	-0.0705369	0.795135	0.87883	-1.22777	-0.296045	0.27546	0.678368
Slamf9	-1.60868	-0.685876	0.0845418	0.255176	-2.98623	-1.57833	9.84464e-05	0.000666686	-1.85633	-0.892451	0.0253585	0.177301
Igsf9	-1.58407	-0.663633	0.140563	0.357662	-5.55473	-2.47372	2.02603e-07	2.97965e-06	-3.50663	-1.81008	0.000107437	0.00362611
Tagln2	-1.57124	-0.6519	0.0107359	0.0558251	-2.4228	-1.27667	7.85532e-07	9.96231e-06	-1.54197	-0.624775	0.0144697	0.123515
Cfap45	1.44242	0.528489	0.552099	0.787593	2.4164	1.27286	0.152257	0.286151	1.67524	0.744372	0.393818	0.780401
4933439K11Rik	-1.07844	-0.10894	0.889963	0.967859	-1.74233	-0.801017	0.312759	0.477723	-1.61561	-0.692077	0.386826	0.774498
Slamf8	42.7566	5.41808	2.44003e-24	1.62462e-21	19.3227	4.27222	3.16754e-17	3.4369e-15	-2.21277	-1.14585	0.00926746	0.0897223
Dusp23	1.06305	0.0882029	0.856576	0.952136	-1.32862	-0.409932	0.401501	0.565988	-1.41239	-0.498135	0.308177	0.710434
Fcer1a	33.4613	5.06442	0.0407334	0.150104	362.204	8.50066	0.00124295	0.00569136	10.8246	3.43624	0.0742316	0.345958
Cadm3	13.1235	3.71408	0.0156271	0.0743582	10.9944	3.4587	0.0231368	0.064603	-1.19365	-0.255379	0.843613	0.958851
Aim2	-1.49851	-0.583524	0.0893724	0.265381	-1.88321	-0.913191	0.00809806	0.027269	-1.25672	-0.329666	0.336741	0.73713
BC094916	8.339	3.05987	0.0177951	0.0820467	13.2676	3.72984	0.00489647	0.0179533	1.59104	0.669966	0.570609	0.877142
Pydc4	14.4593	3.85392	5.28304e-06	0.000102781	20.104	4.32941	5.21199e-07	6.98023e-06	1.39039	0.475488	0.521093	0.853237
Pyhin1	7.69422	2.94377	2.76216e-05	0.000427245	9.14627	3.19318	6.81541e-06	6.58089e-05	1.18872	0.249408	0.702004	0.924285
Pydc3	6.70979	2.74627	7.67507e-11	4.9309e-09	11.7262	3.55166	2.40285e-16	2.24184e-14	1.74762	0.805393	0.0371679	0.225716
AI607873	1.19823	0.260907	0.375068	0.643024	1.54422	0.62688	0.0335257	0.0874906	1.28875	0.365973	0.213347	0.606111
Ifi204	2.47121	1.30522	0.00159954	0.0125833	2.76695	1.4683	0.000404813	0.00222886	1.11968	0.16308	0.688177	0.920081
Mndal	2.51161	1.32861	0.00421589	0.0273734	3.37804	1.75619	0.000183364	0.00113474	1.34497	0.427573	0.348686	0.747024
Mnda	4.28394	2.09894	0.000183447	0.00211585	3.67892	1.87928	0.000740347	0.00369367	-1.16446	-0.219655	0.6827	0.91863
Ifi203	3.20616	1.68085	0.000345003	0.003602	4.10052	2.03581	1.78356e-05	0.00015341	1.27895	0.354959	0.436409	0.805813
Ifi205	12.2136	3.61042	2.30319e-06	4.99069e-05	5.75303	2.52432	0.000553551	0.00289276	-2.12299	-1.0861	0.117324	0.450239
Fh1	1.20547	0.269596	0.353054	0.621727	1.54983	0.632113	0.0297618	0.0794225	1.28567	0.362518	0.211195	0.604099
Kmo	17.1703	4.10184	2.04093e-10	1.20547e-08	13.181	3.72039	4.49534e-09	9.87222e-08	-1.30265	-0.381451	0.498595	0.84083
Opn3	-1.38279	-0.467583	0.228738	0.48586	-1.54498	-0.627585	0.10472	0.214867	-1.11729	-0.160001	0.680528	0.917963
Chml	3.01009	1.58981	0.0707134	0.224116	2.7176	1.44233	0.0994006	0.20687	-1.10763	-0.147473	0.862375	0.964215
Exo1	1.08855	0.122402	0.837822	0.944541	1.518	0.602175	0.313928	0.479052	1.39452	0.479773	0.421352	0.797998
Cep170	-1.41846	-0.504323	0.130825	0.340863	-2.01302	-1.00936	0.00268176	0.0109483	-1.41916	-0.505038	0.13061	0.473909
Sdccag8	-1.14234	-0.191994	0.541768	0.778708	-1.68288	-0.750935	0.0175812	0.0515367	-1.47319	-0.558941	0.0766458	0.352325
Hmga2-ps1	-1.83885	-0.878804	0.000332922	0.0034908	-1.88073	-0.911295	0.000193142	0.00118622	-1.02278	-0.0324917	0.893885	0.971498
Akt3	8.49262	3.08621	1.78708e-06	4.02107e-05	4.36677	2.12657	0.000697589	0.00351869	-1.94483	-0.959644	0.104254	0.422906
Zbtb18	3.76378	1.91218	5.99734e-05	0.000832692	2.06171	1.04384	0.0255139	0.0700258	-1.82556	-0.868342	0.0591855	0.303873
Adss	-1.00531	-0.00764632	0.975842	1	-1.18447	-0.244238	0.333363	0.498323	-1.17821	-0.236591	0.348752	0.747024
Desi2	-1.10499	-0.144032	0.666579	0.857022	-1.34486	-0.427458	0.201494	0.35288	-1.21708	-0.283426	0.396739	0.783106
Cox20	1.30645	0.385647	0.21463	0.467634	1.40211	0.487602	0.115483	0.231218	1.07323	0.101955	0.740672	0.935341
Hnrnpu	-1.12555	-0.170626	0.446826	0.70815	-1.09489	-0.130785	0.559707	0.708302	1.028	0.0398411	0.85896	0.963256
Efcab2	1.72763	0.788792	0.164003	0.393888	2.29489	1.19842	0.0334519	0.0873603	1.32835	0.409631	0.45731	0.817781
Kif26b	1.57147	0.652117	0.664599	0.855828	19.4629	4.28265	0.000918382	0.00440631	12.3851	3.63054	0.00315703	0.0416615
Smyd3	-1.61179	-0.688667	0.0331843	0.129657	-1.60058	-0.678598	0.0354061	0.0914318	1.007	0.0100696	0.975067	0.994498
Tfb2m	-1.26198	-0.335694	0.228747	0.48586	-1.26173	-0.335403	0.227103	0.383176	1.0002	0.000291161	0.999166	1
Cnst	-1.3046	-0.383612	0.208553	0.458691	-1.27181	-0.346879	0.253909	0.414407	1.02579	0.0367324	0.903946	0.974968
Sccpdh	2.10884	1.07645	0.0247827	0.104624	5.23484	2.38814	1.45631e-06	1.69976e-05	2.48233	1.31169	0.00601802	0.0658938
Ahctf1	-1.76874	-0.822722	0.00520814	0.0321758	-2.16262	-1.11278	0.000168757	0.00105369	-1.22269	-0.290055	0.322686	0.724288
Cdc42bpa	-2.9847	-1.57758	0.0353665	0.135686	-1.54353	-0.626237	0.392092	0.556312	1.93368	0.951347	0.198373	0.587499
Adck3	-1.21301	-0.278589	0.511437	0.757455	2.97919	1.57492	0.000271977	0.00158155	3.61378	1.85351	2.1761e-05	0.00110679
Psen2	-2.36917	-1.24438	3.17352e-06	6.59249e-05	-2.22945	-1.15669	1.40051e-05	0.000124633	1.06267	0.0876911	0.739241	0.934925
Gm5069	2.07186	1.05093	0.315646	0.585559	2.68828	1.42668	0.171541	0.312957	1.29752	0.375758	0.708073	0.925728
Itpkb	-1.43754	-0.523598	0.136263	0.349987	-1.33124	-0.412773	0.238034	0.395545	1.07985	0.110825	0.751865	0.938746
Parp1	1.52627	0.610011	0.0266812	0.110216	1.65189	0.724116	0.00856872	0.0284743	1.0823	0.114105	0.676872	0.917038
Lin9	1.11336	0.154916	0.683684	0.866065	1.57424	0.654656	0.0836972	0.181284	1.41396	0.499741	0.185571	0.568432
Acbd3	-1.32879	-0.410118	0.120196	0.32292	-1.54514	-0.627741	0.0175588	0.0515021	-1.16282	-0.217623	0.409176	0.79081
H3f3a	1.55503	0.636941	0.0576645	0.193288	1.49384	0.579021	0.0841772	0.182131	-1.04096	-0.0579201	0.862383	0.964215
Sde2	1.21517	0.281161	0.338196	0.607114	1.25815	0.331309	0.258816	0.420163	1.03537	0.050148	0.86408	0.96453
Pycr2	-1.03046	-0.0432878	0.86863	0.956973	-1.01989	-0.0284179	0.913413	0.950666	1.01036	0.0148699	0.954639	0.989328
Lefty1	1.96159	0.972024	0.175247	0.409218	3.33502	1.7377	0.0135185	0.0416007	1.70016	0.765674	0.250344	0.650992
Tmem63a	-1.91117	-0.93446	0.000170554	0.00199383	-1.8595	-0.894916	0.000308661	0.00175993	1.02779	0.0395436	0.872692	0.965614
Ephx1	3.17387	1.66624	0.000167729	0.00197341	5.51887	2.46437	5.95958e-08	1.0011e-06	1.73885	0.798131	0.0652223	0.320087
Nvl	-1.17876	-0.23727	0.403199	0.669697	1.05315	0.0747113	0.791421	0.876318	1.24141	0.311982	0.27066	0.673569
Cnih4	1.03543	0.0502259	0.832743	0.941819	-1.19498	-0.25698	0.279784	0.442866	-1.23731	-0.307206	0.196442	0.585329
Wdr26	1.33045	0.411916	0.116297	0.315582	1.22676	0.29485	0.260228	0.421615	-1.08453	-0.117066	0.65438	0.910032
Lbr	5.3204	2.41154	2.46755e-05	0.00038907	7.65157	2.93576	4.95587e-07	6.67834e-06	1.43816	0.524221	0.334931	0.736206
Enah	2.28656	1.19318	0.210582	0.461629	10.0286	3.32605	0.000773416	0.00382995	4.38588	2.13287	0.0221298	0.162567
Srp9	1.17775	0.236036	0.309151	0.578582	-1.01287	-0.0184467	0.936581	0.963484	-1.19291	-0.254483	0.272307	0.67501
Degs1	1.12059	0.164258	0.546	0.782289	-1.23261	-0.301716	0.267714	0.430033	-1.38125	-0.465974	0.0873189	0.381009
Fbxo28	-1.04059	-0.0574022	0.841055	0.945638	-1.40313	-0.488651	0.0883916	0.189348	-1.3484	-0.431249	0.132545	0.477619
Trp53bp2	-1.14682	-0.197636	0.523654	0.767126	-1.08168	-0.113271	0.714086	0.822849	1.06022	0.0843648	0.785142	0.944932
Capn2	-1.90159	-0.927208	6.50077e-05	0.000891828	-2.77631	-1.47317	3.64591e-10	9.92664e-09	-1.45999	-0.545962	0.0181234	0.143498
Susd4	3.15944	1.65967	0.256959	0.519738	3.63888	1.86349	0.202994	0.354448	1.15175	0.203826	0.88148	0.967661
Tlr5	-3.94608	-1.98042	4.44713e-06	8.83875e-05	-1.52801	-0.61165	0.138546	0.266013	2.58251	1.36877	0.00127738	0.0217318
Disp1	-1.19705	-0.259479	0.481166	0.735098	1.06005	0.084138	0.818367	0.893252	1.26893	0.343617	0.349751	0.747903
Brox	-1.01687	-0.0241379	0.927939	0.984818	-1.43621	-0.522266	0.0509773	0.122977	-1.41238	-0.498128	0.0626358	0.313886
Aida	1.12495	0.169855	0.531184	0.772419	-1.00327	-0.00471555	0.986102	0.991478	-1.12863	-0.17457	0.518624	0.85185
Mia3	-1.20375	-0.267537	0.328687	0.598765	-1.26825	-0.342837	0.210554	0.363668	-1.05358	-0.0753	0.783203	0.944463
Taf1a	-1.04926	-0.0693787	0.866896	0.956628	1.30409	0.383049	0.351694	0.516815	1.36834	0.452428	0.272296	0.67501
1700056E22Rik	3.52762	1.8187	0.0556594	0.188325	3.49832	1.80666	0.0542455	0.129433	-1.00838	-0.0120349	0.989049	0.997527
Dusp10	4.83495	2.2735	0.00125669	0.0104176	6.66207	2.73597	0.000136361	0.000879532	1.3779	0.46247	0.491611	0.837047
Hlx	1.54482	0.627435	0.0853345	0.25688	1.18776	0.248238	0.494624	0.652259	-1.30062	-0.379197	0.296116	0.698398
Marc2	-1.0411	-0.0581049	0.790399	0.920917	-1.09369	-0.129202	0.554205	0.703893	-1.05052	-0.0710972	0.744836	0.937311
Mark1	-1.01294	-0.0185493	0.992352	1	9.48069	3.24499	0.0555487	0.131791	9.60338	3.26354	0.0544378	0.288791
Rab3gap2	1.3476	0.430393	0.127133	0.334336	1.35338	0.436572	0.121457	0.240063	1.00429	0.00617912	0.982462	0.996269
Iars2	-1.47627	-0.561956	0.0127969	0.0636718	-1.31413	-0.394103	0.0797478	0.174689	1.12339	0.167853	0.455809	0.817354
Bpnt1	-1.13404	-0.181467	0.564875	0.797418	1.09683	0.133341	0.671605	0.7917	1.24385	0.314808	0.317551	0.719255
Eprs	-1.01295	-0.0185634	0.942672	0.990977	1.09338	0.128797	0.61767	0.751464	1.10754	0.147361	0.567971	0.875992
Lyplal1	-2.70181	-1.43392	0.0164797	0.077172	-1.04586	-0.0646851	0.911494	0.950087	2.58334	1.36924	0.021669	0.160064
Tgfb2	-4.95361	-2.30848	0.00158186	0.0124845	1.16595	0.221501	0.747059	0.846385	5.77564	2.52998	0.000574851	0.0120644
Rrp15	1.21194	0.277319	0.366535	0.634334	1.26604	0.340318	0.266757	0.429155	1.04464	0.0629991	0.836662	0.957076
Spata17	1.89843	0.924807	0.600112	0.82077	18.2887	4.19288	0.0051774	0.0187998	9.63358	3.26807	0.0178663	0.141846
Gpatch2	-1.0373	-0.0528281	0.877222	0.961983	1.27219	0.347312	0.307822	0.472886	1.31964	0.40014	0.240593	0.638604
Esrrg	-9.40889	-3.23402	0.000254333	0.0027802	-2.98958	-1.57994	0.04129	0.103885	3.14722	1.65408	0.0620856	0.312519
Kctd3	1.17827	0.236667	0.452934	0.712782	1.42046	0.506359	0.107666	0.219711	1.20555	0.269692	0.390063	0.778042
Kcnk2	1	0	1	1	236.251	7.88418	0.000833861	0.00406875	236.251	7.88418	0.000845587	0.0156787
Cenpf	-1.29745	-0.375675	0.460703	0.71883	-1.08558	-0.11846	0.815353	0.891121	1.19517	0.257215	0.612871	0.894451
Ptpn14	3.40783	1.76885	0.072817	0.228988	9.1718	3.1972	0.00184737	0.00799419	2.69139	1.42835	0.133495	0.479569
Smyd2	2.8942	1.53317	0.0011141	0.00947143	7.25861	2.85969	5.4719e-09	1.17011e-07	2.50798	1.32653	0.00416244	0.0506864
Prox1	-11.4697	-3.51976	7.50719e-05	0.00100145	-1.70307	-0.768136	0.306794	0.471753	6.73476	2.75163	0.0017249	0.0271395
Rps6kc1	-1.30545	-0.384548	0.347805	0.61609	-1.67628	-0.745263	0.0698233	0.15764	-1.28406	-0.360715	0.378627	0.769013
Angel2	-1.18993	-0.250877	0.301354	0.570166	-1.07876	-0.109367	0.65149	0.77693	1.10306	0.141509	0.559345	0.872012
Vash2	6.39198	2.67626	0.0115237	0.0588354	5.32792	2.41357	0.0214327	0.0607364	-1.19971	-0.26269	0.783208	0.944463
Mfsd7b	1.91893	0.940299	0.004748	0.0298621	1.58348	0.663102	0.045457	0.112172	-1.21184	-0.277197	0.400034	0.786084
Tatdn3	1.30313	0.381981	0.2738	0.539062	1.14956	0.20108	0.563032	0.71079	-1.13359	-0.180901	0.60085	0.889105
Nsl1	2.04061	1.029	0.0493656	0.172703	1.68113	0.749432	0.150082	0.282899	-1.21383	-0.279566	0.58716	0.884987
Batf3	3.03021	1.59942	3.28444e-06	6.77612e-05	1.31498	0.395046	0.243086	0.401625	-2.30437	-1.20437	0.000366423	0.00859647
Fam71a	-2.68389	-1.42432	0.267504	0.532764	-1.37994	-0.464604	0.709583	0.820367	1.94493	0.95972	0.450801	0.814124
Atf3	1.27339	0.348677	0.303648	0.572806	1.41236	0.49811	0.142155	0.271414	1.10913	0.149433	0.658952	0.911992
Nenf	-1.10857	-0.148695	0.762516	0.906602	1.21206	0.27746	0.572508	0.717497	1.34365	0.426155	0.386632	0.77429
Tmem206	1.34214	0.424531	0.135877	0.349491	-1.06884	-0.0960406	0.73545	0.838486	-1.43452	-0.520572	0.0673816	0.326391
Ppp2r5a	1.21063	0.275757	0.540594	0.777761	1.0372	0.0526944	0.906839	0.947324	-1.16721	-0.223062	0.620461	0.898507
Dtl	1.01792	0.0256243	0.95312	0.9946	1.49604	0.581149	0.181831	0.326525	1.4697	0.555525	0.201911	0.592467
Ints7	1.20217	0.265647	0.268626	0.533754	1.32813	0.409396	0.0876926	0.188071	1.10477	0.14375	0.547681	0.865326
Lpgat1	1.53087	0.614352	0.0367148	0.139362	1.41762	0.503469	0.0862108	0.185408	-1.07989	-0.110883	0.704262	0.925316
Nek2	-1.52393	-0.607794	0.118662	0.320161	1.00647	0.00930293	0.980781	0.988175	1.53379	0.617097	0.112503	0.442043
Slc30a1	1.65922	0.730506	0.115506	0.314311	1.46592	0.55181	0.233097	0.389729	-1.13186	-0.178696	0.697737	0.921769
Rd3	19.4241	4.27978	0.00468109	0.0295554	74.8151	6.22526	4.78665e-05	0.000362538	3.85166	1.94548	0.0870093	0.380132
Traf5	1.31936	0.399835	0.230505	0.48743	-1.08236	-0.114187	0.73168	0.835814	-1.42803	-0.514022	0.123196	0.460823
Rcor3	-1.30504	-0.384093	0.224618	0.481165	-1.38013	-0.464804	0.140963	0.269489	-1.05754	-0.080711	0.798297	0.949202
Gm10516	-1.70394	-0.768875	0.540378	0.77755	-2.12459	-1.08718	0.387076	0.552223	-1.24687	-0.318308	0.800337	0.949796
Kcnh1	-9.27153	-3.21281	0.237914	0.496929	-9.27153	-3.21281	0.19788	0.348006	1	0	1	1
Hhat	4.46384	2.15828	0.000318755	0.0033615	6.64471	2.73221	6.42863e-06	6.28196e-05	1.48857	0.573923	0.300127	0.701391
Sertad4	1.97593	0.98253	0.457065	0.716436	36.5475	5.1917	1.0887e-06	1.31578e-05	18.4964	4.20917	1.53696e-05	0.000852778
Diexf	-1.86734	-0.900988	0.162876	0.392532	-1.51127	-0.595763	0.350577	0.515847	1.23561	0.305225	0.63478	0.903688
Irf6	6.01508	2.58858	0.132311	0.343574	11.5197	3.52604	0.04669	0.114501	1.91514	0.937452	0.556303	0.870591
A130010J15Rik	-1.17344	-0.230739	0.482927	0.736405	1.05938	0.0832144	0.798534	0.881191	1.24311	0.313953	0.337514	0.737565
Traf3ip3	3.02712	1.59794	0.0366173	0.139169	3.2095	1.68235	0.0281246	0.075855	1.06025	0.0844049	0.909844	0.975536
Hsd11b1	1.26812	0.342693	0.640431	0.843618	1.19659	0.25893	0.723934	0.830204	-1.05978	-0.0837633	0.908963	0.975363
G0s2	3.18537	1.67146	0.0781819	0.241249	6.09336	2.60724	0.00785007	0.0265683	1.91292	0.935777	0.315249	0.716983
Lamb3	180.029	7.49209	0.0246438	0.10424	158.428	7.30769	0.0271707	0.0736349	-1.13634	-0.184401	0.940447	0.98475
Plxna2	3.99431	1.99795	0.0371479	0.140496	1.6374	0.711403	0.446269	0.608825	-2.43943	-1.28654	0.168425	0.543052
Cd34	4.5285	2.17903	3.04199e-08	1.05092e-06	22.1299	4.46792	7.54679e-27	4.25175e-24	4.8868	2.28889	5.43146e-10	1.85023e-07
Gm16897	1.70637	0.77093	0.564338	0.797164	1.21709	0.283437	0.830652	0.902156	-1.40201	-0.487493	0.709673	0.926054
A330023F24Rik	1.69171	0.758483	0.46632	0.723739	3.83476	1.93914	0.0624005	0.144435	2.2668	1.18065	0.240519	0.638594
Cr1l	-1.02819	-0.040105	0.86125	0.954845	-1.08328	-0.115408	0.61469	0.749725	-1.05358	-0.0753027	0.7426	0.936389
Cr2	8.23164	3.04118	0.0201209	0.0897183	22.4287	4.48728	0.00130766	0.00594126	2.7247	1.4461	0.239328	0.636586
H60c	-4.25064	-2.08768	0.0659654	0.212436	-260.238	-8.02369	4.44761e-06	4.52494e-05	-61.2232	-5.93601	0.000895772	0.0165047
Ppp1r14c	-1.34756	-0.430352	0.690235	0.869813	3.0481	1.60791	0.138089	0.265571	4.10751	2.03826	0.0647282	0.318595
Iyd	1	0	1	1	138.303	7.11168	0.0022237	0.00933048	138.303	7.11168	0.00225291	0.0328038
Plekhg1	-4.68389	-2.22771	1.45752e-08	5.4603e-07	-7.75557	-2.95523	2.83286e-13	1.44082e-11	-1.6558	-0.727527	0.0557721	0.292688
Mthfd1l	2.90648	1.53927	2.76068e-06	5.85217e-05	7.403	2.88811	2.56923e-17	2.85107e-15	2.54707	1.34884	2.65271e-05	0.00127819
Akap12	2.76985	1.46981	0.0903554	0.267325	9.46651	3.24283	0.000404902	0.00222886	3.4177	1.77303	0.0396058	0.235988
Zbtb2	1.10597	0.145317	0.668802	0.858072	1.25667	0.329605	0.331235	0.496049	1.13626	0.184289	0.586448	0.88475
Gm5512	1.17556	0.233348	0.754202	0.901179	1.30046	0.379022	0.599981	0.739028	1.10625	0.145674	0.838641	0.957476
Armt1	-1.23688	-0.306702	0.313509	0.582924	-1.03511	-0.0497876	0.869198	0.924509	1.19492	0.256915	0.397011	0.783326
Ccdc170	24.3939	4.60845	0.00473376	0.0297853	10.3482	3.37131	0.0334827	0.0874251	-2.35731	-1.23714	0.352419	0.749718
Esr1	8.9834	3.16726	9.51303e-05	0.001217	10.4917	3.39117	3.24588e-05	0.000257561	1.1679	0.223911	0.756035	0.9392
Syne1	-1.37381	-0.458186	0.165576	0.395688	-1.46806	-0.553911	0.0933796	0.197634	-1.0686	-0.0957256	0.771713	0.943852
Myct1	-2.1373	-1.09579	0.344965	0.61368	3.24823	1.69966	0.127715	0.249602	6.94245	2.79544	0.0179343	0.142154
Fbxo5	1.10008	0.137608	0.753415	0.9009	1.33333	0.415036	0.341486	0.506182	1.21203	0.277428	0.524157	0.854864
Mtrf1l	1.19864	0.261398	0.494831	0.744319	1.1161	0.158471	0.677761	0.797353	-1.07395	-0.102927	0.786574	0.94523
Ipcef1	-1.4119	-0.497634	0.537106	0.776179	-1.14634	-0.197039	0.806294	0.886482	1.23165	0.300595	0.708777	0.925843
Cnksr3	-4.2536	-2.08868	2.31307e-09	1.07904e-07	-3.85714	-1.94753	1.78559e-08	3.419e-07	1.10279	0.141152	0.678645	0.917507
Ulbp1	-1.13789	-0.186366	0.643392	0.844855	-1.8601	-0.895378	0.0275713	0.0745265	-1.63468	-0.709012	0.080778	0.36422
Lrp11	1.55682	0.638602	0.299012	0.568385	1.72143	0.783609	0.202369	0.353861	1.10574	0.145007	0.811818	0.952628
Pcmt1	-1.39689	-0.482216	0.0343093	0.132953	-1.49593	-0.581047	0.0107666	0.0343368	-1.07091	-0.0988308	0.663845	0.914003
A630066F11Rik	2.27909	1.18846	0.0142875	0.0693911	1.61736	0.693643	0.150412	0.283411	-1.40914	-0.494817	0.289517	0.693226
Nup43	1.65923	0.730515	0.157613	0.384218	2.85473	1.51335	0.00372679	0.0143131	1.72051	0.782839	0.125931	0.4653
BC020402	-1.27663	-0.352341	0.518993	0.763657	-1.39796	-0.483322	0.370206	0.534422	-1.09504	-0.130981	0.810368	0.952581
Lats1	-1.28402	-0.360669	0.257873	0.521049	-1.10265	-0.140972	0.656528	0.780777	1.16449	0.219697	0.489596	0.835788
Katna1	-1.17275	-0.229901	0.353926	0.622665	-1.14182	-0.191341	0.43965	0.603165	1.02709	0.0385603	0.876291	0.966975
Ginm1	-1.12899	-0.175027	0.45155	0.711368	-1.26924	-0.34396	0.138864	0.266517	-1.12423	-0.168933	0.467228	0.822328
Ppil4	-1.03529	-0.0500284	0.874997	0.960791	1.00417	0.00600666	0.984914	0.990655	1.0396	0.0560351	0.860008	0.963403
Zc3h12d	1.56753	0.648495	0.249431	0.511502	1.22676	0.294856	0.599253	0.738342	-1.27778	-0.353639	0.52826	0.855306
Tab2	2.36404	1.24126	0.00174192	0.0134434	1.80221	0.849765	0.0307779	0.0817173	-1.31175	-0.391492	0.314451	0.716709
Ust	55.4182	5.79229	2.20729e-09	1.03963e-07	42.2713	5.40161	1.57432e-08	3.05035e-07	-1.31101	-0.39068	0.599526	0.888772
Sash1	22.8456	4.51385	2.72344e-07	7.52054e-06	24.675	4.62498	1.54138e-07	2.32525e-06	1.08007	0.11113	0.880072	0.967188
Samd5	1	0	1	1	111.568	6.80179	0.000899556	0.00433444	111.568	6.80179	0.000914534	0.0167207
Stxbp5	1.75706	0.813162	0.0118395	0.0601334	1.59807	0.676332	0.0357648	0.0921842	-1.09949	-0.13683	0.668386	0.91466
Adgb	-2.06492	-1.04609	0.123996	0.329149	1.04647	0.0655308	0.92184	0.955432	2.16088	1.11162	0.101842	0.417047
Rab32	-1.79712	-0.84569	0.00173182	0.0133725	-2.87006	-1.52108	2.84292e-08	5.14113e-07	-1.59703	-0.675391	0.0121829	0.108866
Grm1	39.3723	5.29911	0.0588484	0.195912	14.8773	3.89504	0.140108	0.268402	-2.64646	-1.40407	0.534321	0.858803
Shprh	-1.28453	-0.361245	0.306449	0.575596	-1.19449	-0.256391	0.466066	0.626612	1.07539	0.104854	0.766111	0.94158
Fbxo30	-1.87624	-0.907841	0.00068316	0.0063295	-1.9112	-0.934477	0.000466662	0.00251687	-1.01863	-0.026636	0.920079	0.979457
Epm2a	-2.5337	-1.34125	0.321254	0.591395	-4.66556	-2.22205	0.110385	0.223671	-1.8414	-0.880802	0.517189	0.851211
Utrn	3.52774	1.81874	0.00172863	0.0133549	4.68506	2.22807	0.00015075	0.000961273	1.32806	0.409324	0.465911	0.822196
B230208H11Rik	3.89627	1.96209	0.0826652	0.251429	8.25897	3.04596	0.00843036	0.0281267	2.11971	1.08387	0.306917	0.708321
Stx11	7.49577	2.90608	7.36649e-05	0.000987231	7.55198	2.91686	6.96124e-05	0.000495713	1.0075	0.0107791	0.987365	0.997489
Sf3b5	1.14886	0.200204	0.43528	0.698016	-1.02239	-0.0319496	0.900808	0.943513	-1.17459	-0.232154	0.365064	0.758397
Plagl1	1.1633	0.21822	0.783125	0.917537	9.4223	3.23608	0.000148002	0.000947111	8.09964	3.01786	0.00035072	0.00833945
Hymai	5.75399	2.52456	0.248674	0.510648	184.63	7.52849	1.10188e-05	0.00010113	32.0873	5.00393	0.000186399	0.00543899
Ltv1	-1.10743	-0.14722	0.511831	0.757506	-1.17546	-0.233224	0.29825	0.462304	-1.06143	-0.0860036	0.7013	0.924131
Phactr2	1.15524	0.208192	0.494976	0.744319	1.2965	0.374619	0.218936	0.373339	1.12228	0.166427	0.584348	0.883502
Fuca2	-1.0479	-0.0675037	0.801096	0.926161	-1.83536	-0.876064	0.00117616	0.00542114	-1.75146	-0.80856	0.00272	0.0375519
Pex3	-1.3461	-0.428786	0.104612	0.294181	-1.0774	-0.107558	0.681422	0.800053	1.24939	0.321228	0.22249	0.617124
Adat2	1.35335	0.436539	0.466896	0.724173	1.98309	0.987752	0.0964829	0.202563	1.46532	0.551213	0.345497	0.744679
Aig1	-1.23839	-0.30847	0.492773	0.74342	-1.80959	-0.855663	0.0586263	0.137771	-1.46124	-0.547193	0.225079	0.620544
Hivep2	3.17011	1.66453	3.75239e-05	0.000556326	3.47243	1.79594	8.93125e-06	8.35942e-05	1.09537	0.131412	0.735206	0.934444
Adgrg6	17.8172	4.1552	1.05094e-07	3.14348e-06	16.0178	4.0016	2.53524e-07	3.65154e-06	-1.11234	-0.153597	0.818063	0.953076
Vta1	-1.12719	-0.172725	0.497322	0.745941	-1.1761	-0.234013	0.357409	0.521931	-1.0434	-0.0612883	0.809531	0.952581
Cited2	1.84472	0.883401	0.000274981	0.00297263	2.2527	1.17166	1.54941e-06	1.79271e-05	1.22116	0.288255	0.230393	0.626703
Txlnb	3.81934	1.93332	0.0963743	0.279045	2.4735	1.30656	0.255014	0.41565	-1.5441	-0.626767	0.568508	0.876426
Heca	1.00409	0.005882	0.991269	1	1.25811	0.33126	0.537634	0.690175	1.25299	0.325378	0.544915	0.863961
Abracl	-1.21749	-0.283912	0.339475	0.608199	-1.73744	-0.796966	0.00765617	0.0260264	-1.42707	-0.513054	0.0850499	0.37547
Reps1	1.58149	0.661287	0.0384603	0.143679	1.73436	0.794399	0.0129599	0.0401429	1.09666	0.133113	0.674816	0.916933
Ccdc28a	1.12989	0.176179	0.65382	0.849822	1.15502	0.207913	0.594973	0.734961	1.02224	0.0317336	0.935213	0.983709
Nhsl1	7.98423	2.99715	0.129543	0.338848	81.0832	6.34133	0.0030362	0.0121249	10.1554	3.34418	0.0609766	0.309274
Hebp2	7.0448	2.81656	0.00034016	0.00356159	18.3388	4.19682	2.92298e-07	4.15284e-06	2.60316	1.38027	0.0517606	0.280084
Arfgef3	396.788	8.63223	0.000192456	0.00221106	1182.99	10.2082	1.8726e-05	0.000160128	2.98142	1.576	0.281982	0.684875
Perp	-10.4815	-3.38977	1.25633e-09	6.07348e-08	-40.1041	-5.32568	3.41193e-18	4.38403e-16	-3.82619	-1.93591	0.000257675	0.0067642
Tnfaip3	2.52941	1.3388	0.000198566	0.00227057	1.63074	0.705526	0.0471394	0.115275	-1.55108	-0.633276	0.0744336	0.346458
Ifngr1	1.73896	0.798228	0.0606909	0.200361	1.40341	0.488933	0.248724	0.408175	-1.2391	-0.309295	0.464911	0.821276
Il22ra2	79.005	6.30387	0.00364691	0.0244397	157.518	7.29938	0.000754283	0.0037481	1.99378	0.995505	0.46967	0.823704
Pex7	-1.21157	-0.276877	0.312312	0.581818	-1.39937	-0.484779	0.076981	0.170232	-1.15501	-0.207903	0.447856	0.81261
Map3k5	-2.02929	-1.02098	0.0160142	0.075499	-2.23025	-1.1572	0.00646159	0.0226055	-1.09903	-0.136228	0.74562	0.937432
Map7	3.55057	1.82805	0.124242	0.329452	11.5323	3.52761	0.00449154	0.0166689	3.24801	1.69956	0.135981	0.485343
Bclaf1	-1.05307	-0.0745994	0.770437	0.910746	1.0784	0.108888	0.669819	0.790549	1.13563	0.183488	0.472603	0.825505
Mtfr2	-1.1863	-0.246474	0.611295	0.827871	-1.33919	-0.421357	0.383841	0.548912	-1.12887	-0.174883	0.718177	0.928226
Pde7b	32.3814	5.01709	5.63259e-07	1.41035e-05	38.3725	5.262	1.74222e-07	2.60408e-06	1.18502	0.244907	0.751169	0.938746
Ahi1	1.23325	0.302467	0.558103	0.792991	3.59048	1.84418	0.000452112	0.00245552	2.9114	1.54171	0.00305874	0.0408426
Myb	13.9634	3.80358	0.000487771	0.00480166	27.3329	4.77256	2.25455e-05	0.000188928	1.95746	0.968982	0.302087	0.702711
Hbs1l	1.11912	0.162362	0.569393	0.800429	1.46081	0.546766	0.0555457	0.131791	1.30532	0.384404	0.177486	0.554806
1700020N01Rik	-1.47111	-0.556908	0.692664	0.87066	-6.16253	-2.62352	0.0805748	0.175974	-4.18902	-2.06661	0.161415	0.531684
Sgk1	-1.90838	-0.932345	0.0105835	0.0552683	-6.56199	-2.71413	1.92027e-12	8.1768e-11	-3.43852	-1.78179	1.7359e-06	0.000147834
E030030I06Rik	-1.22409	-0.29171	0.546796	0.782863	2.16649	1.11536	0.0192736	0.0556184	2.65198	1.40707	0.00354124	0.0453427
H60b	1.34462	0.427201	0.659047	0.853179	1.37703	0.461558	0.630552	0.761445	1.0241	0.0343566	0.971202	0.993319
C920009B18Rik	2.43824	1.28584	0.00247179	0.0178976	1.86073	0.895865	0.0335711	0.0875622	-1.31037	-0.389976	0.346946	0.746055
Raet1d	-1.41653	-0.502365	0.561646	0.795678	-1.14769	-0.198731	0.815458	0.891121	1.23425	0.303634	0.724049	0.92985
Gm10825	-1.62759	-0.702742	0.64939	0.847796	15.4729	3.95167	0.00234487	0.00975233	25.1836	4.65441	0.000649825	0.0130342
Slc2a12	10.3032	3.36502	0.154685	0.379473	70.3785	6.13706	0.00991769	0.0320906	6.83075	2.77204	0.131227	0.47509
Tbpl1	1.7532	0.80999	0.00842658	0.0465257	1.51175	0.596224	0.0516421	0.12411	-1.15971	-0.213766	0.482899	0.832677
Tcf21	-1.25447	-0.327083	0.737557	0.893714	10.757	3.4272	5.84399e-05	0.000428014	13.4943	3.75428	1.95082e-05	0.0010279
Eya4	171.689	7.42366	4.54709e-10	2.40454e-08	95.7098	6.58059	2.74817e-08	4.99445e-07	-1.79385	-0.84306	0.269157	0.672914
Rps12	1.43745	0.52351	0.0367342	0.1394	1.46903	0.554867	0.0265291	0.0722034	1.02197	0.031357	0.899619	0.973273
Slc18b1	-1.78094	-0.832643	0.239371	0.499268	2.0668	1.0474	0.137125	0.264082	3.68086	1.88004	0.00927508	0.0897367
Vnn3	10.1523	3.34373	0.000456525	0.00456151	14.7476	3.88241	6.85809e-05	0.000489451	1.45264	0.538682	0.532228	0.857748
Vnn1	15.2098	3.92693	0.0530868	0.181872	18.6006	4.21728	0.0387453	0.0983402	1.22293	0.290346	0.861872	0.964086
Stx7	-1.00954	-0.0137003	0.956468	0.995574	-1.2265	-0.294552	0.2409	0.398814	-1.21491	-0.280851	0.263453	0.667195
Ctgf	-1.65826	-0.729673	0.233931	0.492402	12.9928	3.69964	1.99564e-09	4.72247e-08	21.5455	4.42931	7.69134e-12	5.12103e-09
Enpp1	-2.30887	-1.20719	0.00959214	0.0512047	-4.92536	-2.30023	1.826e-06	2.05906e-05	-2.13323	-1.09304	0.0188865	0.146971
Enpp3	-1.43793	-0.523995	0.590268	0.815223	6.30421	2.65631	0.00517269	0.0187874	9.06502	3.18031	0.00116909	0.0200525
Med23	-1.21492	-0.280866	0.332456	0.601881	-1.09992	-0.137401	0.63421	0.764287	1.10455	0.143465	0.619901	0.89844
Arg1	61.2931	5.93765	2.09745e-17	5.39007e-15	29.8284	4.89862	1.9106e-13	1.00671e-11	-2.05486	-1.03904	0.0683712	0.329408
Akap7	-1.40063	-0.486077	0.306775	0.575782	-1.23337	-0.302602	0.523271	0.678188	1.13562	0.183475	0.698975	0.922561
Epb4.1l2	-1.70809	-0.772388	0.00452333	0.0287452	-2.2856	-1.19257	1.35876e-05	0.000121583	-1.3381	-0.420187	0.121303	0.457836
Samd3	8.83319	3.14293	0.0582193	0.194571	10.6759	3.41629	0.0415457	0.104456	1.20861	0.273355	0.856153	0.962405
L3mbtl3	-1.12633	-0.171624	0.782623	0.917183	1.4292	0.515208	0.406514	0.571129	1.60974	0.686831	0.269747	0.673308
Arhgap18	1.34918	0.432081	0.299742	0.569276	1.22539	0.293246	0.480985	0.640375	-1.10102	-0.138835	0.738363	0.934797
Lama2	120.382	6.91147	0.00239961	0.0174873	576.715	9.17171	9.32176e-05	0.000636871	4.79072	2.26024	0.137403	0.488039
Ptprk	2.88025	1.52619	0.0619895	0.20291	14.7969	3.88723	5.06317e-06	5.07287e-05	5.13738	2.36103	0.00245103	0.0349248
Themis	36.2801	5.18111	6.29139e-06	0.000118911	80.4673	6.33033	1.12116e-07	1.7471e-06	2.21794	1.14922	0.209732	0.601557
Soga3	3.30393	1.72418	0.272041	0.538059	75.3868	6.23624	7.49367e-06	7.15202e-05	22.8173	4.51206	0.000159191	0.00489882
Echdc1	-2.96496	-1.56801	0.00112587	0.00953833	-1.99114	-0.993592	0.035661	0.0919652	1.48908	0.574419	0.224671	0.620237
Rnf146	-1.27141	-0.346425	0.193671	0.436513	-1.07073	-0.0985999	0.710398	0.820702	1.18742	0.247825	0.35163	0.749517
Rspo3	-3.7576	-1.90981	0.344482	0.613164	4.74844	2.24745	0.213463	0.367241	17.8428	4.15727	0.0440904	0.252773
Cenpw	1.47434	0.560074	0.257735	0.520876	2.62006	1.3896	0.00503482	0.0183778	1.7771	0.829528	0.0881466	0.383165
Trmt11	-1.70176	-0.76703	0.0112206	0.0577308	-1.38827	-0.473286	0.113447	0.228193	1.22582	0.293744	0.329445	0.730614
Gm20300	-1.59391	-0.672572	0.130146	0.339817	-1.27503	-0.350532	0.42377	0.587876	1.2501	0.32204	0.466888	0.822328
Hint3	-1.3337	-0.415434	0.207616	0.457202	-1.79887	-0.847092	0.0104906	0.0336397	-1.34878	-0.431658	0.1918	0.578466
Ncoa7	4.46213	2.15773	3.74384e-06	7.6485e-05	1.7444	0.802728	0.0760196	0.168802	-2.55798	-1.355	0.00276509	0.0379183
Hddc2	1.10301	0.14144	0.683736	0.866065	1.85019	0.887676	0.0105324	0.0337516	1.67741	0.746236	0.0309564	0.200997
Tpd52l1	2.94738	1.55943	0.132626	0.344208	43.9931	5.45921	5.85906e-06	5.77936e-05	14.9262	3.89977	0.000462288	0.01026
Gm3258	2.66375	1.41346	0.132749	0.344397	3.07691	1.62148	0.0796018	0.174447	1.15511	0.208025	0.809747	0.952581
Rnf217	-2.32948	-1.22001	0.00255611	0.0183719	-2.61554	-1.38711	0.000625241	0.00320565	-1.1228	-0.167101	0.6761	0.917038
Rsph4a	-1.14319	-0.19307	0.898599	0.970883	15.3638	3.94146	0.00563883	0.0201851	17.5638	4.13453	0.00387955	0.0483639
Zufsp	1.01405	0.0201228	0.952582	0.994585	1.02464	0.0351134	0.917217	0.952527	1.01044	0.0149907	0.964612	0.991365
Rwdd1	-1.05264	-0.0740124	0.802066	0.926478	-1.16275	-0.217538	0.461027	0.622106	-1.1046	-0.143525	0.626696	0.901425
Fam26e	2.01426	1.01025	0.517622	0.762406	14.4827	3.85626	0.021654	0.0611387	7.19012	2.84602	0.074325	0.346173
Fam26f	3.27051	1.70952	0.00447029	0.0285383	2.01368	1.00983	0.0878235	0.188324	-1.62415	-0.699682	0.232294	0.628063
Dse	-1.13935	-0.188213	0.595371	0.818104	-1.25481	-0.327469	0.355716	0.520793	-1.10134	-0.139256	0.694296	0.920967
Tspyl1	1.14313	0.192992	0.531707	0.772739	1.25692	0.329897	0.284864	0.447905	1.09954	0.136905	0.656818	0.911066
Tspyl4	3.04459	1.60625	0.0164489	0.077102	6.17576	2.62662	0.000126743	0.000827332	2.02844	1.02037	0.113678	0.443703
Nt5dc1	-1.10326	-0.141767	0.609146	0.826335	-1.0548	-0.0769733	0.78066	0.868467	1.04594	0.0647938	0.81483	0.952828
Col10a1	3.48215	1.79998	0.134576	0.347543	16.223	4.01997	0.000471038	0.00253295	4.6589	2.21999	0.0256959	0.17847
Frk	-6.3401	-2.66451	0.000287469	0.00308939	-1.74997	-0.807327	0.242974	0.401567	3.62299	1.85718	0.00936274	0.0902866
Hdac2	1.2323	0.301351	0.196925	0.441485	1.62735	0.702522	0.00267991	0.0109438	1.32058	0.401171	0.085204	0.376038
Marcks	24.6214	4.62184	1.85556e-27	1.82344e-24	19.6692	4.29786	1.21377e-24	5.0798e-22	-1.25177	-0.323974	0.373535	0.765145
Lama4	2.20992	1.144	0.187438	0.427863	21.3796	4.41817	4.99737e-06	5.0138e-05	9.67439	3.27417	0.000339956	0.00815004
Fam229b	-1.26285	-0.33668	0.676709	0.862626	1.84439	0.883146	0.261448	0.422796	2.32919	1.21983	0.126719	0.465969
Tube1	-1.1686	-0.224787	0.741073	0.895544	-1.256	-0.328831	0.627773	0.759529	-1.07478	-0.104044	0.878264	0.966975
Fyn	2.29936	1.20123	0.0195643	0.0878801	1.64387	0.717093	0.159695	0.296854	-1.39875	-0.484137	0.34093	0.740341
Traf3ip2	10.3382	3.36992	9.78064e-08	2.94788e-06	17.6908	4.14492	1.7337e-10	5.01883e-09	1.7112	0.775008	0.167091	0.540776
E130307A14Rik	-1.46788	-0.553738	0.231872	0.489332	-1.2082	-0.272854	0.551953	0.70225	1.21494	0.280884	0.542879	0.863365
Rev3l	1.16585	0.221379	0.607718	0.825232	1.48454	0.570015	0.185698	0.332004	1.27336	0.348636	0.4169	0.795521
AA474331	-1.56996	-0.650725	0.401947	0.6683	-3.69349	-1.88498	0.0189859	0.0549358	-2.3526	-1.23426	0.121335	0.457836
G630090E17Rik	1.09655	0.132971	0.879294	0.962544	-1.81517	-0.860103	0.331264	0.496049	-1.99042	-0.993074	0.261844	0.66427
Slc16a10	-2.72588	-1.44672	8.2054e-07	1.98666e-05	-5.01629	-2.32662	1.34162e-14	8.73421e-13	-1.84025	-0.879902	0.00267192	0.0369577
Rpf2	1.1065	0.146005	0.674282	0.861556	1.22478	0.292521	0.399206	0.563295	1.10689	0.146516	0.672461	0.916892
Gtf3c6	1.21896	0.285652	0.32347	0.593833	1.32119	0.40184	0.164046	0.303403	1.08387	0.116189	0.686606	0.91924
Cdk19	-1.38719	-0.472163	0.329349	0.599315	-1.06826	-0.0952612	0.84337	0.910166	1.29855	0.376902	0.435558	0.805155
Ddo	2.80171	1.48631	0.357859	0.626321	21.6476	4.43614	0.0119011	0.037353	7.72658	2.94983	0.0690701	0.331641
Mettl24	2.33373	1.22264	0.306122	0.575323	15.0373	3.91047	0.00202273	0.00861058	6.44344	2.68783	0.0235442	0.169266
Cdc40	-1.21523	-0.281233	0.295709	0.56446	1.03738	0.0529486	0.843454	0.91019	1.26066	0.334181	0.213611	0.606231
Wasf1	2.41442	1.27168	0.25352	0.515587	20.9996	4.39229	0.000379408	0.00210594	8.6976	3.12062	0.0071643	0.0742694
Fig4	-1.82268	-0.866064	0.000365019	0.00377066	-2.05388	-1.03835	2.00824e-05	0.000170433	-1.12684	-0.172289	0.475797	0.827664
Zbtb24	-1.54633	-0.628853	0.0227649	0.0982902	-1.34257	-0.425002	0.121337	0.239858	1.15177	0.203851	0.458798	0.818672
Mical1	-2.296	-1.19912	0.00261244	0.0187216	-3.62452	-1.85779	4.66365e-06	4.71776e-05	-1.57862	-0.658668	0.0952709	0.400899
Smpd2	-2.20948	-1.14371	1.19691e-05	0.000208967	-2.06999	-1.04963	5.44981e-05	0.000402769	1.06738	0.0940787	0.715991	0.927684
Ppil6	-2.26214	-1.17769	0.272903	0.538787	1.54282	0.625565	0.54129	0.692906	3.49006	1.80325	0.0924002	0.392996
Cd164	-4.33762	-2.1169	1.06338e-08	4.19848e-07	-5.11264	-2.35407	2.85173e-10	7.90429e-09	-1.17867	-0.237166	0.504788	0.844122
Cep57l1	-1.40059	-0.486034	0.212288	0.463794	-1.16269	-0.217461	0.573479	0.718123	1.20462	0.268573	0.48905	0.835481
Sesn1	4.48332	2.16457	9.17595e-10	4.57175e-08	9.75448	3.28607	4.96701e-19	7.90835e-17	2.17572	1.1215	0.000972234	0.017474
Armc2	7.43656	2.89464	0.00177931	0.0136743	33.2778	5.05649	2.02585e-07	2.97965e-06	4.47489	2.16185	0.00827192	0.0831279
Foxo3	2.62917	1.39461	0.0129568	0.0642273	3.29496	1.72026	0.00219075	0.00921071	1.25323	0.325654	0.544832	0.863961
Lace1	-1.06309	-0.088269	0.820878	0.935345	-1.0173	-0.024741	0.949219	0.970757	1.04502	0.063528	0.870153	0.965535
Snx3	1.04884	0.0687937	0.836509	0.943859	-1.02997	-0.0425986	0.898306	0.94224	-1.08027	-0.111392	0.738255	0.934797
Ostm1	1.05277	0.0741836	0.757396	0.903226	-1.27216	-0.347283	0.148564	0.280852	-1.33929	-0.421467	0.079688	0.361496
Sec63	-1.25548	-0.32824	0.146655	0.366355	-1.34358	-0.426084	0.0594519	0.139261	-1.07017	-0.0978449	0.664924	0.914169
Scml4	-1.42782	-0.513814	0.337609	0.606721	1.60382	0.681514	0.201694	0.35306	2.28997	1.19533	0.0268477	0.183769
Sobp	-7.79239	-2.96207	0.00101601	0.00880101	-3.61538	-1.85415	0.0294694	0.0788002	2.15534	1.10792	0.200098	0.590578
Pdss2	-1.0564	-0.0791608	0.853144	0.951102	-1.20933	-0.27421	0.520722	0.67572	-1.14476	-0.195049	0.647812	0.908972
Bend3	-1.1814	-0.240492	0.7665	0.908094	1.00322	0.00463925	0.995403	0.997621	1.1852	0.245131	0.761475	0.940513
1700021F05Rik	-1.06709	-0.0936768	0.816296	0.933043	1.01747	0.0249861	0.950466	0.971356	1.08573	0.118663	0.768081	0.942483
Cd24a	-1.26503	-0.339167	0.539235	0.777173	-1.32143	-0.402105	0.466794	0.627015	-1.04459	-0.0629376	0.909191	0.975363
Qrsl1	-1.30289	-0.381718	0.229707	0.486516	1.05126	0.0721247	0.81908	0.89383	1.36968	0.453843	0.152113	0.513872
Rtn4ip1	-1.01489	-0.0213202	0.941244	0.99048	-1.14962	-0.201157	0.486199	0.644668	-1.13276	-0.179837	0.53366	0.858803
Aim1	-1.46854	-0.554381	0.304612	0.574032	-2.9087	-1.54037	0.005158	0.0187526	-1.98067	-0.985991	0.0697728	0.333344
Atg5	-1.45055	-0.536597	0.06376	0.207132	-2.1397	-1.09741	0.000171188	0.00106841	-1.4751	-0.560811	0.0529189	0.283962
Prdm1	-2.74098	-1.45469	6.40232e-05	0.000882231	-5.15049	-2.36471	2.85457e-10	7.90429e-09	-1.87907	-0.910018	0.011614	0.105576
Prep	-1.10708	-0.146758	0.526147	0.768549	-1.26522	-0.33939	0.142781	0.272218	-1.14285	-0.192631	0.405325	0.788233
Hace1	-1.17602	-0.233909	0.429078	0.691739	-1.21548	-0.281523	0.340163	0.504813	-1.03355	-0.0476137	0.871931	0.965535
Grik2	90.6326	6.50196	0.00037693	0.00387186	737.086	9.52569	4.39565e-08	7.56709e-07	8.13269	3.02373	0.00410552	0.0503244
Ascc3	1.07842	0.108919	0.737105	0.893431	1.18177	0.240954	0.457126	0.618623	1.09584	0.132034	0.683518	0.919048
Lilr4b	2.08535	1.06029	0.000128648	0.00157507	1.4245	0.510451	0.0630493	0.145486	-1.46392	-0.549837	0.045289	0.25693
Lilrb4a	1.28839	0.365574	0.193865	0.436815	-1.27231	-0.347446	0.216857	0.370948	-1.63923	-0.71302	0.0115783	0.105538
Dcbld1	5.36577	2.42378	0.0182343	0.0835456	26.7383	4.74083	1.63108e-05	0.000142275	4.98312	2.31705	0.0159578	0.131764
Gopc	-1.36453	-0.448404	0.0558831	0.188786	-1.38983	-0.474904	0.0424232	0.106116	-1.01854	-0.0265001	0.909863	0.975536
Nus1	-1.51843	-0.602582	0.0662071	0.212914	-2.32596	-1.21782	0.000239579	0.00141907	-1.53182	-0.615243	0.0610155	0.309365
Slc35f1	63.9416	5.99868	0.0128399	0.0638205	323.172	8.33616	0.000899399	0.00433444	5.05418	2.33748	0.172453	0.549746
Cep85l	7.68193	2.94147	9.79456e-05	0.00124541	6.9006	2.78672	0.000203487	0.00123937	-1.11323	-0.154747	0.822522	0.953511
Pln	1.62539	0.700789	0.295347	0.56437	1.21729	0.28367	0.670282	0.790841	-1.33526	-0.417119	0.527944	0.855306
Mcm9	-1.04715	-0.0664725	0.855536	0.951927	-1.28788	-0.365	0.317517	0.482617	-1.22989	-0.298528	0.413689	0.794157
Asf1a	1.14226	0.191897	0.493192	0.743617	1.76036	0.81587	0.00348797	0.0135738	1.54111	0.623973	0.0248818	0.175394
Man1a	5.90484	2.5619	9.85584e-15	1.47315e-12	7.74303	2.9529	1.48166e-18	2.08687e-16	1.3113	0.391001	0.208612	0.599967
Gm16998	1.6826	0.750694	0.637906	0.841854	3.19799	1.67717	0.288247	0.451462	1.90062	0.926471	0.547554	0.865217
Tbc1d32	-1.45496	-0.540981	0.344788	0.613514	-1.22743	-0.295639	0.603048	0.741232	1.18537	0.245342	0.667285	0.914263
Msl3l2	1.19407	0.255889	0.617433	0.830979	-1.97468	-0.981618	0.0592949	0.139013	-2.35791	-1.23751	0.0175977	0.140475
Gja1	4.60579	2.20345	0.00430694	0.0277676	11.9771	3.5822	1.03968e-05	9.59625e-05	2.60044	1.37875	0.0630664	0.315504
Hsf2	1.27193	0.347022	0.611162	0.827871	1.30309	0.381941	0.573792	0.71843	1.0245	0.034919	0.958746	0.990294
Serinc1	1.00587	0.00844412	0.972277	1	-1.17825	-0.236644	0.33026	0.495103	-1.18516	-0.245088	0.313317	0.715539
Pkib	-1.1255	-0.170565	0.505431	0.753313	-3.08656	-1.626	6.37278e-10	1.66101e-08	-2.74239	-1.45543	2.77497e-08	5.97761e-06
Fabp7	5.18769	2.37509	0.0730309	0.229256	19.0921	4.2549	0.00279116	0.0113067	3.68027	1.87981	0.140749	0.495042
Smpdl3a	1.25021	0.322171	0.301044	0.570096	-1.08929	-0.123384	0.691785	0.807496	-1.36184	-0.445555	0.152979	0.514886
Gcc2	-1.16444	-0.219632	0.379406	0.647774	1.03803	0.0538503	0.828269	0.900838	1.20872	0.273482	0.272006	0.674893
Lims1	1.7465	0.804471	0.00112714	0.00954202	1.32283	0.403629	0.10063	0.208905	-1.32028	-0.400841	0.102601	0.418991
Ranbp2	-1.00588	-0.00845183	0.984792	1	-1.34537	-0.428002	0.33525	0.500127	-1.33751	-0.41955	0.344865	0.743974
Ccdc138	1.62889	0.703888	0.259424	0.522846	1.70399	0.768913	0.216669	0.37081	1.0461	0.0650253	0.91559	0.977876
Sept10	-1.92441	-0.944413	0.0972122	0.280317	-2.27557	-1.18623	0.0379293	0.0967162	-1.18248	-0.241813	0.669204	0.915134
Sowahc	1.40115	0.486611	0.358377	0.626882	-1.26992	-0.344735	0.514852	0.670122	-1.77934	-0.831346	0.118184	0.452336
P4ha1	1.40293	0.488443	0.0523386	0.180135	1.15367	0.206225	0.411613	0.57581	-1.21606	-0.282218	0.260957	0.663629
Oit3	30.3517	4.92371	0.00260178	0.0186635	4.06576	2.02352	0.166438	0.306549	-7.4652	-2.90018	0.0491788	0.271254
Mcu	2.66718	1.41532	0.000201733	0.00229603	2.68336	1.42404	0.000177576	0.00110285	1.00606	0.00872336	0.981079	0.995895
Micu1	-1.09663	-0.133079	0.620282	0.832694	-1.14239	-0.192053	0.474286	0.633882	-1.04172	-0.0589734	0.826096	0.954264
Dnajb12	1.15003	0.20167	0.445753	0.707703	1.12597	0.17117	0.516004	0.671383	-1.02137	-0.0304995	0.907661	0.975363
Ddit4	11.5857	3.53427	0.000262512	0.00285258	16.2603	4.02328	4.5375e-05	0.000346457	1.40348	0.489009	0.569198	0.876462
Anapc16	1.46218	0.548116	0.0344635	0.133301	1.49393	0.579116	0.0251958	0.0693216	1.02172	0.0309998	0.904033	0.974968
Ascc1	1.15308	0.205497	0.434681	0.697622	1.16247	0.217188	0.407308	0.571972	1.00814	0.0116916	0.964355	0.991359
Spock2	-4.70398	-2.23388	0.179052	0.414926	11.0329	3.46374	0.00988016	0.0320116	51.8985	5.69762	0.000351273	0.00833945
Chst3	8.56794	3.09895	0.0426493	0.15525	20.0084	4.32253	0.00736877	0.0252073	2.33527	1.22359	0.389165	0.777056
Psap	1.38146	0.466191	0.0963538	0.279041	-1.77014	-0.823867	0.00344218	0.0134349	-2.44538	-1.29006	5.68573e-06	0.000382039
Cdh23	7.76189	2.95641	0.00249474	0.0180015	5.67711	2.50516	0.0092318	0.0303065	-1.36722	-0.45125	0.612888	0.894451
4632428N05Rik	1.74796	0.805676	0.00455513	0.0289097	1.69143	0.758246	0.00753295	0.0256432	-1.03342	-0.0474294	0.866442	0.964557
Gm17455	21.4739	4.42451	0.0354754	0.135997	112.344	6.81177	0.00034235	0.00192505	5.23164	2.38726	0.0591555	0.303825
Slc29a3	3.8456	1.94321	8.41779e-08	2.60685e-06	1.68846	0.755712	0.0321759	0.084601	-2.27757	-1.1875	0.000806507	0.0151847
Unc5b	-2.30863	-1.20703	0.43332	0.696319	7.0984	2.82749	0.0349778	0.090538	16.3875	4.03453	0.00632085	0.0682297
Pcbd1	-1.69826	-0.764057	0.467549	0.724572	-1.50601	-0.590729	0.56489	0.71197	1.12766	0.173328	0.868602	0.965494
Sgpl1	1.06248	0.0874304	0.763474	0.906822	-1.53225	-0.615654	0.0347628	0.0902046	-1.62798	-0.703085	0.0160294	0.132057
Adamts14	8.46852	3.08211	0.0252569	0.106189	15.1893	3.92498	0.00590739	0.0210181	1.79362	0.842872	0.50585	0.844635
Prf1	11.0642	3.46783	0.00833335	0.0461152	15.0798	3.91454	0.00351223	0.0136423	1.36293	0.446716	0.707754	0.925728
Pald1	-4.32629	-2.11313	0.000550914	0.00529789	-15.6877	-3.97156	2.0057e-09	4.731e-08	-3.62612	-1.85843	0.00219448	0.0320615
Eif4ebp2	1.21669	0.282967	0.487984	0.740387	-1.01635	-0.0233928	0.954211	0.972536	-1.23658	-0.30636	0.452117	0.814981
Lrrc20	1.30938	0.388883	0.327549	0.597987	1.19711	0.259556	0.511983	0.667574	-1.09378	-0.129327	0.742949	0.936389
Ppa1	1.36268	0.446445	0.234743	0.493493	1.75206	0.809049	0.0317454	0.0837397	1.28574	0.362604	0.332785	0.734027
Sar1a	1.05422	0.0761754	0.723717	0.88674	1.05585	0.0783993	0.715819	0.824122	1.00154	0.00222388	0.99176	0.99824
Tysnd1	-1.70038	-0.765861	0.00423692	0.0274636	-1.67149	-0.741133	0.00556051	0.0199487	1.01729	0.0247277	0.926062	0.981199
Aifm2	-2.69225	-1.42881	0.000759012	0.00689275	-4.50614	-2.17189	5.71985e-07	7.5686e-06	-1.67374	-0.74308	0.076336	0.351646
H2afy2	-1.61499	-0.691523	0.37127	0.639282	-1.38353	-0.468357	0.538653	0.69097	1.16729	0.223166	0.772218	0.943852
Col13a1	1.28735	0.36441	0.846865	0.949149	1.63909	0.712893	0.69974	0.813347	1.27322	0.348483	0.848842	0.960624
2010107G23Rik	-1.10201	-0.140131	0.871227	0.958592	4.09846	2.03508	0.0169374	0.0500906	4.51652	2.17521	0.0111146	0.102137
Tspan15	1.49061	0.575905	0.467695	0.724646	16.2735	4.02445	1.93474e-06	2.17032e-05	10.9173	3.44855	2.4842e-05	0.00121306
Hk1	2.31962	1.21389	0.00010215	0.00129213	3.38613	1.75964	2.75344e-08	4.9956e-07	1.45977	0.545745	0.0764409	0.351892
Hk1os	2.46093	1.2992	0.169584	0.401304	6.20907	2.63438	0.00353183	0.0137029	2.52306	1.33517	0.103953	0.422701
Hkdc1	16.3349	4.02988	0.0674139	0.215847	372.532	8.54122	2.68036e-05	0.000219463	22.8059	4.51134	0.00237182	0.0339945
Supv3l1	-1.1739	-0.231304	0.512702	0.758073	1.05913	0.0828851	0.81371	0.8903	1.24331	0.314189	0.37277	0.764645
4930507D05Rik	2.2401	1.16356	0.121416	0.32496	2.37637	1.24876	0.0915115	0.194467	1.06083	0.0851995	0.902659	0.974408
Vps26a	-1.14172	-0.191209	0.532447	0.773395	-1.68019	-0.748623	0.0150341	0.0455374	-1.47163	-0.557414	0.0695609	0.332766
Srgn	4.43784	2.14986	2.10977e-05	0.000339976	4.15402	2.05451	4.54122e-05	0.000346457	-1.06832	-0.09535	0.844003	0.958964
Kif1bp	-1.19243	-0.253901	0.372832	0.640789	-1.17816	-0.236535	0.405728	0.57041	1.01211	0.0173662	0.951336	0.988196
Ddx21	-1.10387	-0.142568	0.593625	0.817358	-1.25053	-0.322541	0.227159	0.383176	-1.13286	-0.179973	0.50041	0.841926
Ddx50	-1.13427	-0.181758	0.427025	0.690709	-1.10147	-0.139437	0.541536	0.692992	1.02977	0.0423218	0.853083	0.96229
Ccar1	-1.06068	-0.0849844	0.691765	0.870248	-1.10835	-0.148408	0.488356	0.646668	-1.04494	-0.0634235	0.767143	0.942057
Tet1	1.23835	0.308416	0.856189	0.952136	3.32471	1.73323	0.318839	0.483927	2.6848	1.42481	0.408992	0.79081
Slc25a16	-1.81185	-0.857466	0.00486017	0.0304108	-2.0824	-1.05825	0.000520355	0.00275566	-1.14932	-0.20078	0.507998	0.846259
Dna2	-1.65392	-0.725888	0.217699	0.472142	-2.66204	-1.41253	0.0180037	0.0525754	-1.60954	-0.686646	0.243633	0.64232
Rufy2	1.04991	0.0702655	0.837068	0.944186	1.34791	0.430724	0.20593	0.358037	1.28383	0.360458	0.289521	0.693226
Hnrnph3	1.28416	0.36082	0.420937	0.685555	1.21434	0.280172	0.53031	0.684283	-1.05749	-0.0806484	0.856069	0.962405
Pbld2	1.9707	0.978707	0.491801	0.742794	2.87799	1.52506	0.282547	0.445554	1.46039	0.546356	0.69152	0.920302
Herc4	1.16617	0.221775	0.611876	0.828279	1.2842	0.360875	0.409207	0.573759	1.10122	0.1391	0.750113	0.938746
Sirt1	1.10326	0.141775	0.743626	0.896808	1.05301	0.0745216	0.863286	0.92114	-1.04772	-0.0672534	0.876476	0.966975
Dnajc12	1.55369	0.635701	0.129589	0.338907	-1.16319	-0.218081	0.602856	0.741136	-1.80723	-0.853782	0.0417384	0.243968
Reep3	-1.47578	-0.56148	0.0483216	0.170241	-1.61804	-0.694246	0.014745	0.0447759	-1.09639	-0.132766	0.639675	0.905757
Jmjd1c	-1.01715	-0.0245348	0.921399	0.982584	1.0605	0.0847452	0.732779	0.836317	1.07869	0.10928	0.659829	0.912325
Nrbf2	1.13052	0.176986	0.444125	0.706663	1.07453	0.10371	0.652956	0.778171	-1.0521	-0.073276	0.750412	0.938746
Egr2	-2.51005	-1.32771	0.0036746	0.0245667	-3.36358	-1.75	0.000154271	0.000978253	-1.34005	-0.422284	0.348315	0.747024
Ado	-1.60897	-0.686141	0.0969189	0.280049	-1.92372	-0.943902	0.0228812	0.0639627	-1.19562	-0.257761	0.531535	0.857352
Zfp365	2.35318	1.23461	0.394189	0.660739	19.7139	4.30114	0.00765848	0.0260282	8.37756	3.06653	0.0431617	0.248898
Rtkn2	-1.06971	-0.0972244	0.946322	0.992746	5.98549	2.58147	0.0861779	0.185365	6.40276	2.67869	0.076466	0.351892
Arid5b	1.14029	0.189402	0.424458	0.688001	1.13145	0.178167	0.450992	0.612529	-1.00782	-0.0112352	0.962026	0.990972
1700040L02Rik	2.03746	1.02677	0.463918	0.721321	4.52876	2.17912	0.115257	0.230893	2.22275	1.15234	0.382	0.77047
Tmem26	50.8571	5.66838	5.43045e-06	0.000104668	16.7212	4.06361	0.000450463	0.00244747	-3.04147	-1.60477	0.122332	0.459036
Rhobtb1	57.0558	5.8343	3.80951e-09	1.66572e-07	189.494	7.56601	3.84271e-13	1.90162e-11	3.32121	1.73171	0.021923	0.161533
Cdk1	-1.10433	-0.143172	0.711458	0.880137	1.35037	0.433358	0.262548	0.42421	1.49126	0.57653	0.136777	0.486525
Ank3	-1.02482	-0.0353699	0.981985	1	8.82253	3.14119	0.0490587	0.119153	9.0415	3.17656	0.0469142	0.262892
Ccdc6	-1.20388	-0.267688	0.325372	0.595979	-1.10914	-0.149442	0.580985	0.724155	1.08541	0.118246	0.663044	0.913242
Slc16a9	1.24467	0.315759	0.657464	0.851807	5.00188	2.32247	0.00113146	0.00524149	4.01865	2.00671	0.00414515	0.0505563
Fam13c	-37.1158	-5.21396	0.00691798	0.0397955	7.20227	2.84845	0.00810108	0.027273	267.318	8.06241	3.1493e-06	0.000243317
Bicc1	1.69041	0.757374	0.595215	0.817966	26.3294	4.7186	0.0027511	0.0111733	15.5758	3.96123	0.00887719	0.0872119
Tfam	1.01262	0.0180994	0.957477	0.996174	1.42766	0.513655	0.130038	0.253197	1.40986	0.495556	0.144055	0.500503
Ube2d1	-1.0487	-0.0686068	0.782428	0.917074	-1.12993	-0.176234	0.477326	0.636609	-1.07745	-0.107627	0.664408	0.914169
Cisd1	-1.55825	-0.639927	0.0779545	0.24078	-1.31716	-0.397436	0.271863	0.434043	1.18303	0.242492	0.502665	0.843135
Ipmk	-2.11892	-1.08333	3.93548e-05	0.000582292	-2.48628	-1.31399	6.87968e-07	8.94176e-06	-1.17337	-0.230658	0.376961	0.76815
Zwint	-1.31024	-0.389827	0.13544	0.348974	-1.12188	-0.165918	0.524111	0.678916	1.16789	0.223908	0.390432	0.778314
Gnaz	3.16703	1.66313	0.421947	0.686361	14.629	3.87076	0.0593681	0.139162	4.61917	2.20763	0.234789	0.63078
Rab36	2.70594	1.43613	0.183715	0.422325	10.0556	3.32992	0.00362669	0.013991	3.71611	1.89379	0.0784098	0.357789
Bcr	8.28765	3.05096	0.00162528	0.0127208	13.5506	3.76029	0.000150988	0.000962016	1.63504	0.709323	0.417475	0.795521
Specc1l	1.49028	0.575588	0.0584205	0.195063	1.59989	0.677976	0.0258343	0.0707593	1.07355	0.102388	0.735015	0.934444
Adora2a	14.5865	3.86656	0.000101111	0.00128009	9.64424	3.26967	0.000742761	0.00370153	-1.51245	-0.596891	0.49862	0.84083
Upb1	10.1917	3.34932	0.00373483	0.0248181	3.41794	1.77313	0.10602	0.217018	-2.98183	-1.5762	0.139553	0.492453
Gucd1	-1.53967	-0.622617	0.046003	0.164877	-1.85904	-0.894561	0.00427811	0.0160189	-1.20743	-0.271945	0.382299	0.77047
Snrpd3	1.01862	0.0266197	0.917635	0.98045	-1.04887	-0.0688403	0.788926	0.87473	-1.06841	-0.0954599	0.710469	0.926452
Lrrc75b	2.31532	1.21121	0.347761	0.61609	4.55782	2.18834	0.0955924	0.201097	1.96855	0.977135	0.436131	0.805615
Ggt1	6.8493	2.77596	0.0023859	0.0174221	43.0768	5.42884	3.76381e-08	6.62648e-07	6.28923	2.65288	0.00163467	0.0261405
Ggt5	-1.12311	-0.167497	0.750478	0.899639	1.82863	0.870761	0.0974953	0.203899	2.05375	1.03826	0.0492752	0.271551
Susd2	1.47284	0.558603	0.68622	0.86713	1.17697	0.235082	0.864617	0.921821	-1.25138	-0.32352	0.81412	0.952828
Cabin1	-1.71944	-0.78194	0.00125417	0.0104086	-2.01312	-1.00944	3.29509e-05	0.000261041	-1.1708	-0.227495	0.345901	0.745002
Ddt	1.39426	0.479504	0.221133	0.476346	1.36576	0.449707	0.250303	0.409841	-1.02087	-0.0297971	0.938995	0.984349
Gstt3	-2.4399	-1.28682	8.30845e-05	0.00109315	-2.57651	-1.36542	2.86671e-05	0.000232382	-1.05599	-0.0785952	0.808386	0.952251
Gstt1	25.2969	4.66089	0.00497567	0.030988	94.1773	6.55731	0.000227968	0.0013652	3.72288	1.89642	0.174049	0.551536
Gstt2	1.06386	0.0893106	0.815193	0.932522	-1.2893	-0.366584	0.337852	0.502966	-1.37163	-0.455894	0.233184	0.628576
Mif	2.1972	1.13566	0.00306329	0.0211756	3.45843	1.79012	4.43971e-06	4.52246e-05	1.57402	0.654454	0.0849271	0.375268
Derl3	1.30585	0.384993	0.625808	0.835856	1.82389	0.867016	0.270971	0.433067	1.3967	0.482023	0.537279	0.860617
Smarcb1	-1.17418	-0.231656	0.388608	0.655899	-1.1995	-0.262435	0.328345	0.493292	-1.02156	-0.0307793	0.908715	0.975363
Mmp11	2.0692	1.04907	0.538739	0.777147	40.9462	5.35566	0.00512247	0.018642	19.7884	4.30659	0.017393	0.139602
Chchd10	1.64913	0.721706	0.158279	0.385447	5.93522	2.5693	1.79297e-06	2.02842e-05	3.599	1.8476	0.00041959	0.00951418
Gm867	1	0	1	1	168.347	7.3953	5.60322e-05	0.000412539	168.347	7.3953	5.73747e-05	0.00220001
Vpreb3	16.8495	4.07463	0.00476692	0.0299425	36.0914	5.17358	0.00062664	0.00321169	2.14199	1.09895	0.385008	0.772865
Gm5134	59.9699	5.90617	0.0325337	0.127694	408.945	8.67576	0.00395965	0.0150106	6.81917	2.7696	0.205997	0.596334
Zfp280b	1.25716	0.330163	0.572886	0.803411	1.62054	0.696478	0.234714	0.39176	1.28906	0.366315	0.53021	0.856869
Prmt2	-1.14696	-0.19781	0.656315	0.851147	1.0424	0.0599031	0.892687	0.939171	1.19558	0.257713	0.561972	0.872934
S100b	1.74954	0.806972	0.317374	0.587426	20.1953	4.33594	1.6274e-06	1.86819e-05	11.5432	3.52897	4.82838e-05	0.00195376
Dip2a	-3.23115	-1.69205	3.55166e-08	1.20428e-06	-3.59145	-1.84457	2.06398e-09	4.85284e-08	-1.11151	-0.15252	0.612444	0.894451
Pcnt	-1.38673	-0.471689	0.240359	0.500465	-1.44599	-0.532063	0.18507	0.331244	-1.04274	-0.0603734	0.880309	0.967188
2610028H24Rik	1.67802	0.746757	0.664853	0.856005	21.4288	4.42148	0.00299738	0.0120059	12.7703	3.67472	0.00743973	0.0762078
Ybey	1.03558	0.0504334	0.943762	0.991476	1.37453	0.458941	0.518741	0.673926	1.32731	0.408507	0.564853	0.874811
Mcm3ap	-1.35276	-0.435905	0.122476	0.326601	-1.41971	-0.505597	0.0729366	0.163285	-1.04949	-0.0696929	0.804645	0.951029
Lss	-1.53043	-0.613935	0.095817	0.277926	-1.11683	-0.159408	0.66366	0.786767	1.37033	0.454527	0.21654	0.610445
Col6a2	2.17597	1.12166	0.128093	0.335877	23.619	4.56187	1.87552e-08	3.56036e-07	10.8544	3.44021	6.51427e-06	0.000422217
Col6a1	5.0601	2.33917	0.0751734	0.234212	32.2618	5.01176	0.000687872	0.00347806	6.37572	2.67259	0.0433322	0.249403
Pcbp3	13.5725	3.76261	4.68025e-08	1.53027e-06	14.0182	3.80923	3.15355e-08	5.6402e-07	1.03284	0.0466122	0.935975	0.98381
Slc19a1	-1.47939	-0.565	0.17345	0.406315	-1.19449	-0.256397	0.534828	0.687933	1.23851	0.308602	0.455996	0.817415
Col18a1	1.68243	0.75055	0.452218	0.712268	13.6814	3.77414	0.000529649	0.00279176	8.13191	3.02359	0.00395347	0.0488695
Gm10941	1.20997	0.274971	0.742855	0.896543	2.18281	1.12619	0.165127	0.304747	1.80402	0.851219	0.285988	0.689233
Pofut2	-1.22311	-0.290553	0.184851	0.424204	-1.21299	-0.278567	0.203021	0.354453	1.00834	0.0119851	0.956325	0.989772
Adarb1	-12.2379	-3.61328	5.28357e-06	0.000102781	-12.4581	-3.63901	4.52624e-06	4.59462e-05	-1.01799	-0.0257246	0.971571	0.993404
Fam207a	-1.19081	-0.251941	0.317469	0.587529	-1.39498	-0.480243	0.0567556	0.134155	-1.17146	-0.228302	0.364901	0.758397
Itgb2	-1.39738	-0.482727	0.114375	0.312266	-2.86273	-1.51739	1.1371e-06	1.36639e-05	-2.04864	-1.03467	0.000789691	0.0149596
Pttg1ip	-1.33231	-0.413934	0.108503	0.301528	-1.65949	-0.730738	0.00474796	0.0175096	-1.24557	-0.316805	0.219046	0.613374
Sumo3	-1.04892	-0.0689044	0.809497	0.92949	-1.09001	-0.12434	0.663458	0.786591	-1.03917	-0.0554361	0.846163	0.959635
Ube2g2	-1.16853	-0.22469	0.29498	0.564062	-1.36201	-0.445742	0.0378906	0.0966768	-1.16558	-0.221052	0.302808	0.703609
Lrrc3	-3.42103	-1.77443	0.139132	0.355425	-3.00079	-1.58534	0.178296	0.32194	1.14004	0.189085	0.872555	0.965614
Trpm2	6.87869	2.78213	3.06278e-09	1.38468e-07	6.45715	2.6909	8.55597e-09	1.75775e-07	-1.06528	-0.0912345	0.833531	0.95623
1810043G02Rik	-1.06688	-0.0933962	0.815872	0.932935	1.38955	0.474613	0.236326	0.39376	1.48248	0.56801	0.156862	0.522381
Pfkl	2.03003	1.0215	0.00152169	0.0120942	2.94984	1.56064	1.71959e-06	1.9526e-05	1.4531	0.539137	0.0915346	0.391303
Aire	3.8116	1.9304	0.144514	0.363717	15.334	3.93866	0.00488334	0.0179141	4.02297	2.00826	0.113763	0.443785
Dnmt3l	5.46408	2.44998	0.138553	0.354379	1.38138	0.466113	0.768709	0.861848	-3.95552	-1.98387	0.2189	0.613374
Icosl	1.14041	0.189548	0.64656	0.846068	-1.31052	-0.390138	0.345819	0.510898	-1.49452	-0.579686	0.161996	0.53252
D10Jhu81e	-1.52105	-0.605069	0.0211407	0.0931599	-1.30753	-0.386841	0.13818	0.265625	1.1633	0.218228	0.404131	0.788137
Pwp2	-1.29835	-0.376681	0.22754	0.48466	-1.31534	-0.395437	0.204365	0.356203	-1.01309	-0.0187558	0.95201	0.98833
Trappc10	-1.75108	-0.808244	0.00438096	0.0280994	-1.57522	-0.655551	0.0202511	0.0580165	1.11164	0.152693	0.588384	0.884987
Agpat3	-1.17945	-0.238112	0.352556	0.621374	1.125	0.169921	0.506054	0.661964	1.32688	0.408033	0.111042	0.43913
Rrp1	-1.15633	-0.209548	0.321659	0.591918	-1.11736	-0.160091	0.448616	0.610413	1.03488	0.0494569	0.814927	0.952828
Cstb	1.33954	0.421736	0.360878	0.629553	-1.63368	-0.708127	0.12623	0.247228	-2.18838	-1.12986	0.0154401	0.128577
Pdxk	1.66963	0.739528	0.0321788	0.126928	1.14294	0.192744	0.574765	0.719442	-1.46083	-0.546785	0.112062	0.441187
Ilvbl	-1.37178	-0.456047	0.0988585	0.283326	-1.67322	-0.742624	0.00736643	0.0252052	-1.21974	-0.286577	0.299279	0.700743
Syde1	3.60615	1.85046	0.0680226	0.217411	32.2915	5.01308	1.01148e-05	9.35363e-05	8.95457	3.16262	0.00218417	0.0319937
2610008E11Rik	1.80018	0.84814	0.062321	0.203813	2.44073	1.28731	0.00482227	0.0177301	1.35583	0.439172	0.326921	0.727552
Ppap2c	1.80935	0.855469	0.0326032	0.127864	2.90519	1.53863	0.000145206	0.000930841	1.60566	0.683162	0.0849857	0.375317
Mier2	1.17388	0.231287	0.484897	0.737951	1.09699	0.133553	0.686243	0.803589	-1.07009	-0.0977348	0.767254	0.942057
Shc2	1.12763	0.173298	0.942286	0.990783	101.398	6.66388	0.00203405	0.0086512	89.9208	6.49058	0.00255627	0.0359105
Tpgs1	-1.05191	-0.0730074	0.790188	0.920917	-1.09651	-0.132924	0.627676	0.759474	-1.04241	-0.059917	0.826966	0.954484
Cdc34	1.02258	0.032219	0.89424	0.969207	-1.04073	-0.0576004	0.811881	0.889154	-1.06424	-0.0898194	0.710529	0.926452
Gzmm	1.28876	0.36598	0.726017	0.887871	1.97113	0.979024	0.346417	0.511214	1.52948	0.613043	0.552819	0.867661
Bsg	1.14506	0.195425	0.547573	0.783453	1.45945	0.54543	0.0940244	0.198654	1.27456	0.350005	0.28171	0.684554
Hcn2	2.70563	1.43596	0.322	0.592172	3.90879	1.96672	0.180254	0.324368	1.44469	0.530757	0.70611	0.925551
Polrmt	-1.35054	-0.433533	0.0965019	0.27936	-1.04511	-0.0636543	0.80615	0.886482	1.29224	0.369879	0.155299	0.51972
Rnf126	1.08467	0.117255	0.654243	0.849874	1.17645	0.234439	0.369313	0.533655	1.08462	0.117183	0.653236	0.909492
Fstl3	1.67958	0.748102	0.318011	0.58823	5.37286	2.42569	0.000584585	0.00302153	3.19893	1.67759	0.0121227	0.108542
Prss57	133.439	7.06004	0.00797384	0.0444617	94.9695	6.56939	0.0123253	0.038503	-1.40508	-0.490648	0.791178	0.947292
Palm	10.6787	3.41667	1.761e-09	8.45744e-08	14.6684	3.87464	2.17395e-11	7.35466e-10	1.3736	0.457966	0.371966	0.763902
E130317F20Rik	1.28351	0.360091	0.653991	0.849822	1.66043	0.731555	0.357217	0.521894	1.29367	0.371464	0.63766	0.905342
Ptbp1	-1.04247	-0.0600122	0.795162	0.922897	-1.12408	-0.168747	0.465269	0.625885	-1.07828	-0.108734	0.637981	0.905342
Lppr3	2.6436	1.4025	0.00616537	0.0363568	5.30198	2.40653	3.644e-06	3.7937e-05	2.00559	1.00403	0.0406206	0.239859
Prtn3	12.1425	3.60199	0.0012397	0.0103235	32.1386	5.00623	1.4973e-05	0.000132044	2.64679	1.40424	0.138725	0.49095
Elane	3.59696	1.84678	0.237119	0.496117	4.27257	2.09511	0.180089	0.324231	1.18783	0.248328	0.866713	0.964712
Cfd	-1.62613	-0.701445	0.63441	0.840525	6.55673	2.71298	0.056023	0.13266	10.6621	3.41442	0.0204524	0.154746
Med16	1.15563	0.208676	0.468657	0.725637	1.23692	0.306752	0.286384	0.449727	1.07035	0.098077	0.732861	0.933879
R3hdm4	-1.31225	-0.392047	0.165716	0.395795	-1.14949	-0.200991	0.476504	0.635875	1.1416	0.191056	0.498769	0.84083
Kiss1r	-3.05088	-1.60922	0.225616	0.482596	1.35987	0.443465	0.720566	0.827767	4.14879	2.05269	0.122261	0.459003
Arid3a	1.62892	0.703918	0.206431	0.455186	1.37968	0.464336	0.403164	0.567842	-1.18065	-0.239582	0.665355	0.914169
Wdr18	1.31389	0.393849	0.216424	0.470422	1.26766	0.342167	0.282388	0.445399	-1.03647	-0.0516814	0.870769	0.965535
Grin3b	1.59731	0.67564	0.584821	0.811597	1.9479	0.961919	0.432725	0.596941	1.21949	0.286279	0.812413	0.952628
Tmem259	-1.03613	-0.0512017	0.834819	0.943025	-1.24455	-0.315628	0.198275	0.348575	-1.20116	-0.264426	0.281299	0.684385
Cnn2	8.0404	3.00727	9.87157e-08	2.96917e-06	7.27456	2.86286	3.31658e-07	4.67847e-06	-1.10528	-0.144409	0.782318	0.944463
Abca7	1.00338	0.00487052	0.993383	1	1.02066	0.0295041	0.959921	0.975031	1.01722	0.0246335	0.966534	0.99194
Hmha1	1.44965	0.535706	0.305667	0.5751	1.69449	0.760848	0.14684	0.278363	1.16889	0.225142	0.666058	0.914169
Polr2e	1.2041	0.267959	0.228869	0.48586	1.03961	0.0560407	0.801062	0.882983	-1.15823	-0.211918	0.340586	0.739973
Gpx4	-1.25532	-0.328053	0.227602	0.484722	-1.26529	-0.339465	0.211728	0.36517	-1.00794	-0.0114116	0.966483	0.99194
Sbno2	1.20134	0.264648	0.419886	0.684558	1.1821	0.241352	0.461799	0.622617	-1.01628	-0.0232959	0.943334	0.985675
Stk11	-1.04269	-0.0603158	0.915838	0.97964	1.10765	0.147504	0.795957	0.879563	1.15494	0.20782	0.715697	0.927658
Dos	2.27967	1.18882	0.17973	0.415935	2.15153	1.10536	0.20944	0.362321	-1.05956	-0.0834637	0.922067	0.980398
Atp5d	1.00845	0.0121334	0.958194	0.996544	-1.05882	-0.0824628	0.721555	0.828393	-1.06777	-0.0945962	0.682675	0.91863
Midn	1.81198	0.857567	0.216353	0.470337	1.3235	0.404358	0.557777	0.706958	-1.36908	-0.453209	0.509835	0.847665
Cirbp	2.11314	1.07939	0.0157899	0.0749641	2.9548	1.56306	0.000540658	0.00283855	1.3983	0.483674	0.273422	0.675849
1600002K03Rik	1.42034	0.506235	0.141559	0.359368	1.29885	0.377231	0.271051	0.433067	-1.09354	-0.129004	0.704347	0.925316
Efna2	-1.22626	-0.294261	0.640844	0.843737	-2.01372	-1.00986	0.112894	0.227434	-1.64216	-0.715599	0.26137	0.663813
Mum1	-3.20395	-1.67985	6.4486e-13	6.33953e-11	-3.05078	-1.60918	4.60386e-12	1.83254e-10	1.05021	0.0706713	0.757108	0.939251
Ndufs7	-1.03715	-0.0526193	0.834511	0.943025	-1.16358	-0.218575	0.385453	0.550465	-1.12191	-0.165956	0.50988	0.847665
Gamt	-1.88517	-0.914695	0.0575512	0.193052	-1.62868	-0.7037	0.141648	0.270551	1.15749	0.210995	0.659214	0.911992
Dazap1	1.11664	0.159163	0.492116	0.742916	1.11862	0.16172	0.484145	0.642893	1.00177	0.00255726	0.991164	0.998103
Rps15	1.37014	0.454325	0.0548247	0.186284	1.39598	0.481279	0.041805	0.104964	1.01886	0.0269533	0.908949	0.975363
Apc2	98.6681	6.62451	0.00867693	0.0475672	65.5981	6.03558	0.0153416	0.0462585	-1.50413	-0.588928	0.736646	0.934794
2310011J03Rik	-1.11324	-0.15476	0.485955	0.738947	-1.36811	-0.452188	0.0419686	0.105266	-1.22895	-0.297428	0.180764	0.560151
Pcsk4	-1.83664	-0.877072	0.106306	0.297234	-1.60081	-0.678805	0.203057	0.354472	1.14732	0.198267	0.714644	0.92752
Reep6	-4.02083	-2.00749	0.0245717	0.104085	1.21168	0.277013	0.736378	0.839087	4.87197	2.2845	0.0105761	0.0988004
Adamtsl5	4.90192	2.29335	0.000489622	0.00481018	9.49533	3.24722	1.93267e-06	2.17032e-05	1.93706	0.953871	0.128775	0.47029
Mex3d	-1.12146	-0.16538	0.669398	0.858315	-1.03054	-0.0434056	0.91036	0.949596	1.08822	0.121974	0.752071	0.938746
Mbd3	-1.0367	-0.0519983	0.827503	0.938614	1.07589	0.105533	0.657916	0.781982	1.11538	0.157531	0.508743	0.846922
Uqcr11	-1.08476	-0.117381	0.732828	0.890926	-1.01326	-0.0190051	0.955895	0.973101	1.07057	0.0983763	0.774709	0.944463
Tcf3	-1.04754	-0.0670082	0.823777	0.936781	1.0979	0.134744	0.65405	0.779101	1.15009	0.201752	0.502381	0.842941
Rexo1	-1.01632	-0.0233546	0.951938	0.994479	-1.05369	-0.0754443	0.845539	0.911097	-1.03677	-0.0520897	0.893011	0.971132
Klf16	-1.18035	-0.239214	0.569007	0.800116	-1.20466	-0.268627	0.52169	0.676676	-1.0206	-0.0294133	0.944092	0.986029
Abhd17a	-1.06651	-0.0929031	0.669264	0.858315	-1.18865	-0.249325	0.251523	0.411466	-1.11452	-0.156422	0.471875	0.824823
Adat3	-1.08334	-0.11549	0.771221	0.910948	-1.01609	-0.0230318	0.953417	0.972	1.06619	0.0924583	0.814968	0.952828
Scamp4	1.13781	0.186264	0.448637	0.70939	1.16191	0.216498	0.378149	0.542786	1.02118	0.0302344	0.901974	0.974161
Csnk1g2	-1.64042	-0.714062	0.00894533	0.0487649	-1.70079	-0.766201	0.00503985	0.0183898	-1.0368	-0.0521398	0.847924	0.960413
Btbd2	-1.91482	-0.937208	0.000811669	0.00726288	-1.68105	-0.749366	0.00709083	0.0243875	1.13906	0.187842	0.499055	0.84114
Mknk2	1.2401	0.31046	0.471956	0.727781	1.30542	0.38451	0.373162	0.537576	1.05267	0.0740506	0.86362	0.964507
Mob3a	-1.16402	-0.219121	0.554258	0.78984	-1.72378	-0.785577	0.0349985	0.0905757	-1.48088	-0.566456	0.127368	0.467589
Izumo4	1.314	0.393966	0.464348	0.721727	1.95826	0.969575	0.0711891	0.160033	1.49031	0.57561	0.279605	0.681926
Ap3d1	-1.39788	-0.483245	0.0254199	0.106691	-1.53634	-0.619495	0.00420543	0.015783	-1.09904	-0.136249	0.527797	0.855306
Dot1l	2.08374	1.05917	0.0092919	0.0501502	1.8537	0.890404	0.0281469	0.0758817	-1.1241	-0.168769	0.673866	0.916933
Plekhj1	1.11613	0.158503	0.505646	0.753556	1.17576	0.233589	0.325835	0.491284	1.05342	0.0750867	0.751899	0.938746
Sf3a2	1.09562	0.131754	0.605237	0.823262	1.07083	0.0987246	0.697858	0.812448	-1.02316	-0.0330291	0.896602	0.972342
Lsm7	1.3221	0.40283	0.190114	0.431616	1.39107	0.476199	0.120151	0.238129	1.05217	0.0733684	0.809672	0.952581
Sppl2b	-1.31826	-0.398631	0.161831	0.39079	1.23662	0.306398	0.280263	0.443288	1.63018	0.70503	0.0134513	0.116751
Tmprss9	-1.09646	-0.132853	0.925663	0.983898	3.30066	1.72276	0.216701	0.370822	3.61905	1.85561	0.19015	0.576909
Timm13	1.00569	0.00818608	0.979374	1	1.05374	0.0755239	0.811354	0.888709	1.04778	0.0673378	0.831468	0.95623
Lmnb2	-1.31206	-0.391836	0.286167	0.5542	-1.48724	-0.572633	0.119185	0.236786	-1.13351	-0.180797	0.622371	0.898846
Gadd45b	2.69951	1.4327	3.18176e-07	8.61487e-06	2.13931	1.09714	7.94492e-05	0.000555285	-1.26186	-0.335556	0.221889	0.616234
Gng7	1.40006	0.48549	0.67549	0.861951	13.4768	3.7524	0.00328724	0.0129127	9.62585	3.26691	0.00884331	0.0869958
Slc39a3	-1.26962	-0.344402	0.169972	0.401832	-1.2004	-0.26352	0.291683	0.454916	1.05766	0.0808819	0.746734	0.938222
Sgta	-1.21749	-0.283906	0.276147	0.542081	-1.17797	-0.236309	0.364333	0.529125	1.03354	0.047597	0.854988	0.962405
Thop1	-1.06754	-0.0942947	0.832645	0.941819	1.06387	0.0893156	0.841182	0.909364	1.13572	0.18361	0.6805	0.917963
Creb3l3	4.38123	2.13133	0.156687	0.38286	3.90709	1.9661	0.188364	0.335623	-1.12135	-0.16524	0.907795	0.975363
Map2k2	1.18211	0.241362	0.276399	0.542088	1.1492	0.200624	0.365212	0.529981	-1.02864	-0.0407386	0.853997	0.962405
Zbtb7a	-1.08369	-0.115952	0.693266	0.87066	-1.46228	-0.548215	0.0629145	0.14529	-1.34935	-0.432263	0.14215	0.49707
Pias4	1.07989	0.110883	0.666511	0.857009	-1.14509	-0.195461	0.447219	0.609609	-1.23657	-0.306344	0.233575	0.628892
Eef2	1.04534	0.0639695	0.788147	0.919609	-1.00983	-0.0141081	0.95273	0.971838	-1.05561	-0.0780777	0.742876	0.936389
Dapk3	-1.00018	-0.000266174	0.999164	1	-1.09526	-0.131279	0.605008	0.742847	-1.09506	-0.131013	0.605726	0.892113
Atcay	2.58362	1.36939	0.448434	0.709282	-4.93967	-2.30442	0.233649	0.390383	-12.7622	-3.67381	0.0668577	0.324928
Zfr2	247.395	7.95067	1.51059e-06	3.43055e-05	259.99	8.02231	1.09778e-06	1.32566e-05	1.05091	0.071638	0.935071	0.983709
Matk	12.5756	3.65255	1.17848e-21	4.66552e-19	4.79919	2.26279	4.38799e-10	1.17505e-08	-2.62035	-1.38976	6.1834e-05	0.00231057
Mrpl54	1.79173	0.841351	0.00158907	0.0125211	1.47847	0.564102	0.0334908	0.0874303	-1.21188	-0.277249	0.293066	0.69621
Apba3	1.39376	0.47898	0.1001	0.285826	1.34341	0.425896	0.143036	0.272594	-1.03748	-0.0530845	0.854677	0.962405
Tjp3	2.93302	1.55239	0.00185932	0.0141999	2.47936	1.30997	0.00818183	0.0274817	-1.18298	-0.242422	0.615007	0.895489
Pip5k1c	-1.3802	-0.464879	0.0653672	0.210916	-2.14785	-1.10289	1.49424e-05	0.000131932	-1.55619	-0.638014	0.0116186	0.105576
Cactin	-1.18095	-0.239945	0.350483	0.618763	-1.12457	-0.169379	0.509097	0.664699	1.05013	0.0705657	0.783367	0.94448
Tbxa2r	8.21432	3.03814	0.00118243	0.00991426	19.2785	4.26892	1.28047e-05	0.000115211	2.34694	1.23078	0.148559	0.508738
Hmg20b	-1.11073	-0.151507	0.551032	0.786698	-1.25873	-0.331966	0.190672	0.338828	-1.13324	-0.180459	0.477081	0.828063
Mfsd12	-1.44103	-0.527099	0.234218	0.49286	-4.14794	-2.05239	7.95189e-06	7.54888e-05	-2.87846	-1.5253	0.000742642	0.0144082
4930404N11Rik	-1.31668	-0.39691	0.403196	0.669697	-4.23996	-2.08405	2.43657e-05	0.000201757	-3.22018	-1.68714	0.000541138	0.0115212
Fzr1	-1.02333	-0.0332759	0.874347	0.960438	-1.00659	-0.00947709	0.964028	0.977027	1.01663	0.0237988	0.909839	0.975536
Dohh	1.10292	0.141326	0.616086	0.83029	1.03364	0.0477297	0.865386	0.922239	-1.06703	-0.0935962	0.739484	0.93508
Smim24	1.03485	0.0494212	0.910811	0.977369	-1.07773	-0.107989	0.805426	0.885947	-1.11528	-0.157411	0.719682	0.92851
Nfic	1.37289	0.45722	0.190649	0.432162	1.68545	0.753134	0.0315491	0.0833044	1.22766	0.295914	0.395683	0.78251
Ncln	-1.57593	-0.656205	0.00439863	0.0281605	-1.92348	-0.94372	4.52389e-05	0.000345675	-1.22054	-0.287515	0.210729	0.603329
S1pr4	4.19697	2.06935	0.0200879	0.0896548	6.60097	2.72268	0.00280827	0.0113571	1.57279	0.653328	0.445193	0.811254
Gna15	-1.97862	-0.984497	0.0216115	0.0945816	-3.19245	-1.67466	0.000122052	0.000800634	-1.61347	-0.690167	0.105903	0.427348
Gna11	-1.03396	-0.0481804	0.901114	0.971839	2.11381	1.07984	0.005614	0.0201159	2.18559	1.12802	0.00385378	0.0480836
Aes	1.21529	0.281298	0.198951	0.44431	1.28188	0.358259	0.101782	0.210428	1.05479	0.0769612	0.724793	0.930398
Tle2	-4.93267	-2.30237	2.25074e-06	4.90608e-05	-4.97044	-2.31337	1.8096e-06	2.04371e-05	-1.00766	-0.0110038	0.981418	0.995895
Tle6	-1.29585	-0.373898	0.587919	0.813394	-2.27532	-1.18607	0.0896576	0.191584	-1.75585	-0.812172	0.242441	0.640873
BC025920	3.4591	1.7904	0.0766489	0.237497	2.83158	1.50161	0.134328	0.259549	-1.22162	-0.288791	0.758607	0.939298
Sirt6	-1.08096	-0.112313	0.772993	0.911512	1.24441	0.315459	0.413218	0.577365	1.34515	0.427772	0.268675	0.672054
Ankrd24	1.20251	0.266054	0.655914	0.850975	-1.22034	-0.287283	0.630827	0.761588	-1.46748	-0.553337	0.353822	0.750606
Zfp433	1.66791	0.738041	0.232597	0.490299	2.42512	1.27806	0.0365436	0.0938778	1.45399	0.540016	0.363438	0.757639
Zfp781	-1.37978	-0.464435	0.548868	0.784764	1.48402	0.569512	0.443884	0.606398	2.04762	1.03395	0.174948	0.552579
Zfp873	-1.02448	-0.0348929	0.955239	0.995117	1.2535	0.325961	0.597942	0.737261	1.28419	0.360854	0.559629	0.872012
AU041133	1.17715	0.235297	0.678405	0.863554	2.42501	1.27799	0.0223372	0.0626381	2.06007	1.0427	0.0602799	0.307097
Zfp938	-1.0264	-0.0375979	0.941649	0.990537	1.57686	0.657052	0.198697	0.349065	1.61849	0.69465	0.174319	0.551837
1190007I07Rik	1.69258	0.759228	0.0892743	0.265144	2.32304	1.21601	0.00626314	0.0220535	1.37248	0.456783	0.293899	0.697126
Glt8d2	1.63387	0.708296	0.567778	0.79915	23.6464	4.56355	2.16603e-05	0.00018224	14.4726	3.85525	0.000134651	0.00425997
Hcfc2	1.00791	0.0113653	0.972882	1	1.10307	0.141531	0.670967	0.791236	1.09442	0.130166	0.696075	0.921404
Nfyb	1.63878	0.712619	0.0086963	0.0476378	1.4058	0.491389	0.0693678	0.156902	-1.16573	-0.221231	0.410334	0.791489
Txnrd1	-1.20637	-0.270667	0.247661	0.509657	-1.6884	-0.75566	0.0013185	0.00598308	-1.39958	-0.484993	0.0386586	0.232078
Eid3	1.61175	0.688625	0.584029	0.81104	1.72658	0.787918	0.528401	0.68242	1.07125	0.0992935	0.935678	0.983732
Chst11	155.395	7.27979	4.0341e-10	2.16453e-08	107.426	6.74719	6.10301e-09	1.29561e-07	-1.44653	-0.532599	0.470908	0.824216
Slc41a2	-1.0004	-0.000582794	0.999082	1	-1.74149	-0.800325	0.116337	0.232387	-1.74079	-0.799743	0.116601	0.44895
D10Wsu102e	-1.21953	-0.28632	0.312929	0.58229	1.0145	0.0207732	0.941324	0.966124	1.23721	0.307094	0.278011	0.680843
Aldh1l2	-1.29371	-0.371516	0.693376	0.870688	8.34932	3.06166	0.00203645	0.00865892	10.8016	3.43318	0.000677537	0.0134297
A230046K03Rik	1.0636	0.0889507	0.724601	0.886886	1.078	0.108362	0.667519	0.789234	1.01355	0.0194111	0.938652	0.984349
Appl2	-1.17633	-0.234295	0.572254	0.802986	1.03731	0.0528451	0.898527	0.94235	1.22022	0.28714	0.488797	0.835364
1500009L16Rik	1.11691	0.159512	0.881083	0.963498	9.28489	3.21488	0.00152073	0.00676046	8.31302	3.05537	0.00250129	0.0354684
Nuak1	11.538	3.52833	0.000497246	0.00487201	12.8417	3.68276	0.000267765	0.00156388	1.11298	0.154433	0.851489	0.961725
Ckap4	10.8399	3.43828	1.09937e-23	5.36787e-21	11.1839	3.48336	3.26727e-24	1.19647e-21	1.03173	0.045072	0.883004	0.968038
Tcp11l2	1.14711	0.197999	0.673258	0.861074	1.65682	0.728413	0.122514	0.241598	1.44434	0.530415	0.259605	0.661641
Polr3b	-1.02988	-0.0424718	0.905642	0.974506	1.04678	0.0659551	0.853648	0.915864	1.07805	0.108427	0.761809	0.940513
Ric8b	-1.7215	-0.783665	0.0149547	0.0717512	-1.24094	-0.311435	0.327616	0.492747	1.38725	0.472229	0.140787	0.495042
Fhl4	-11.2219	-3.48825	0.189834	0.431448	5.4768	2.45333	0.31248	0.47757	61.4603	5.94158	0.0421128	0.245055
Tmem263	-1.59469	-0.67328	0.200649	0.446468	1.25804	0.331179	0.523859	0.678769	2.00619	1.00446	0.0565147	0.295442
Mterf2	-1.21907	-0.28578	0.684792	0.866462	5.21499	2.38266	0.000714478	0.00359398	6.35743	2.66844	0.000201045	0.0056742
Cry1	-1.94774	-0.9618	0.00455825	0.028917	-2.29673	-1.19958	0.000425564	0.00233383	-1.17918	-0.237782	0.48014	0.830157
Btbd11	74.3437	6.21614	0.000366242	0.00378063	148.778	7.21702	6.44315e-05	0.000465152	2.00123	1.00088	0.451108	0.814314
Pwp1	1.06339	0.0886738	0.73745	0.893701	-1.01761	-0.0251912	0.924054	0.956351	-1.08212	-0.113865	0.666531	0.914169
Prdm4	-1.20058	-0.263727	0.313347	0.582771	-1.21824	-0.284796	0.275451	0.437426	-1.01471	-0.0210693	0.935714	0.983732
Rtcb	-1.00132	-0.00190661	0.994688	1	-1.1353	-0.183078	0.522656	0.67769	-1.1338	-0.181172	0.526988	0.855306
Fbxo7	1.04677	0.0659512	0.808418	0.928834	1.40262	0.488124	0.0724946	0.162469	1.33994	0.422173	0.120105	0.456725
Syn3	3.18172	1.66981	0.205115	0.453102	10.2238	3.35385	0.0137068	0.0420563	3.21328	1.68405	0.177087	0.554278
Timp3	2.44691	1.29096	0.0219532	0.0957339	34.6564	5.11505	1.19595e-15	9.52084e-14	14.1633	3.82409	1.541e-10	6.10069e-08
1810014B01Rik	10.83	3.43696	0.000458233	0.00456806	16.5617	4.04978	4.4561e-05	0.000341029	1.52924	0.612819	0.459334	0.818934
Hsp90b1	-1.12116	-0.164988	0.543417	0.78016	-1.26298	-0.336826	0.215146	0.369153	-1.12649	-0.171838	0.526808	0.855306
Ttc41	3.03646	1.60239	0.153888	0.37853	4.902	2.29337	0.0438823	0.10905	1.61438	0.690981	0.519609	0.852532
Nt5dc3	1.37053	0.454731	0.421742	0.686271	1.59939	0.677521	0.229672	0.386072	1.16699	0.22279	0.690514	0.920302
Stab2	3.49281	1.80439	0.17733	0.41227	3.6414	1.86449	0.162886	0.301486	1.04254	0.0601068	0.962264	0.990972
Igf1	4.10183	2.03627	0.00691966	0.0397955	2.49603	1.31964	0.0738274	0.165002	-1.64334	-0.716633	0.32568	0.726775
Parpbp	1.06033	0.0845178	0.898271	0.970774	-1.02817	-0.0400746	0.951561	0.971356	-1.0902	-0.124592	0.850115	0.960893
Nup37	1.12022	0.163776	0.731993	0.890801	1.22931	0.297854	0.532964	0.686394	1.09739	0.134078	0.778641	0.944463
Ccdc53	-1.09857	-0.135629	0.604563	0.823019	-1.33962	-0.421823	0.107441	0.219437	-1.21942	-0.286194	0.274662	0.677104
Dram1	-1.99786	-0.998457	0.000593807	0.00564444	-3.80794	-1.92901	9.7376e-11	2.94703e-09	-1.90601	-0.930554	0.00138714	0.0231159
Gnptab	-1.72284	-0.784792	0.0200253	0.0894302	-2.8169	-1.49411	1.29641e-05	0.00011643	-1.63503	-0.709317	0.0355325	0.220076
Sycp3	-1.56228	-0.643657	0.457222	0.716528	-1.74496	-0.803197	0.346394	0.511214	-1.11693	-0.159539	0.854981	0.962405
Chpt1	-1.58934	-0.668428	0.082729	0.251505	-1.39687	-0.482194	0.209008	0.3618	1.13779	0.186234	0.627465	0.901708
Spic	18.2472	4.1896	4.65021e-07	1.19293e-05	18.5881	4.21631	3.99726e-07	5.51336e-06	1.01868	0.0267077	0.970103	0.993098
Arl1	-1.29407	-0.371921	0.176079	0.410049	-1.6001	-0.678162	0.0138872	0.0425475	-1.23648	-0.306241	0.265204	0.668367
Utp20	1.09649	0.13289	0.69913	0.874464	-1.17615	-0.234068	0.495866	0.653246	-1.28963	-0.366958	0.285735	0.689076
Gas2l3	1.26813	0.3427	0.448527	0.709352	-1.17184	-0.228778	0.612712	0.748167	-1.48605	-0.571478	0.207031	0.59775
Nr1h4	5.53821	2.46942	0.0344425	0.133301	34.6871	5.11633	4.59221e-05	0.000349256	6.26324	2.64691	0.014768	0.125114
Scyl2	-1.70874	-0.772933	0.00305701	0.0211522	-1.87206	-0.904627	0.00051976	0.0027535	-1.09558	-0.131695	0.613004	0.894529
Actr6	-1.2104	-0.275478	0.462969	0.720601	-1.10056	-0.13824	0.711394	0.821288	1.0998	0.137239	0.713955	0.92752
Uhrf1bp1l	1.36272	0.446484	0.0698503	0.22205	1.48187	0.567419	0.0211744	0.0600975	1.08744	0.120935	0.621704	0.898846
Apaf1	-1.02683	-0.0381973	0.909224	0.976201	-1.19571	-0.257863	0.441389	0.604532	-1.16446	-0.219665	0.511978	0.848739
Ikbip	1.19426	0.256121	0.538864	0.777147	1.27118	0.346171	0.405205	0.56985	1.06441	0.0900502	0.828115	0.955173
Slc25a3	1.1072	0.14692	0.513383	0.75845	1.29172	0.369289	0.100645	0.208906	1.16665	0.22237	0.3224	0.723945
Tmpo	1.69174	0.758505	0.0259427	0.108037	2.1846	1.12737	0.00100288	0.0047403	1.29134	0.368864	0.276236	0.679334
Nedd1	-1.11012	-0.150714	0.544173	0.780569	-1.31813	-0.398488	0.1088	0.221285	-1.18737	-0.247774	0.318669	0.720246
Cdk17	1.42197	0.507892	0.205012	0.452944	1.26958	0.344346	0.389374	0.554227	-1.12004	-0.163546	0.682227	0.91863
Mir1931	2.56798	1.36064	0.378942	0.647437	2.61672	1.38776	0.368355	0.5328	1.01898	0.0271267	0.985574	0.996871
Elk3	1.95362	0.966152	0.000420584	0.00425464	1.69176	0.758524	0.00543822	0.0196144	-1.15479	-0.207627	0.442691	0.810263
Gm17745	3.33857	1.73923	0.116137	0.315324	2.91381	1.54291	0.159345	0.296429	-1.14578	-0.196325	0.848384	0.96044
Lta4h	-1.35313	-0.436302	0.0811002	0.247594	-1.32503	-0.406024	0.10426	0.214371	1.02121	0.0302788	0.903461	0.974866
Hal	23.7123	4.56756	0.00121529	0.0101607	99.3509	6.63446	1.24275e-05	0.000112299	4.18985	2.0669	0.0828583	0.36992
Amdhd1	2.83575	1.50373	0.305556	0.5751	13.3282	3.73641	0.0153471	0.0462657	4.70004	2.23267	0.114451	0.445187
Ccdc38	3.33938	1.73958	0.0638442	0.207359	6.09941	2.60867	0.00400576	0.0151697	1.82651	0.869091	0.273191	0.675716
Snrpf	1.26838	0.342989	0.245095	0.505941	1.19373	0.255482	0.385045	0.550043	-1.06253	-0.0875067	0.765238	0.941571
Ntn4	-1.3232	-0.404031	0.527884	0.769551	-1.67831	-0.747013	0.244571	0.403478	-1.26838	-0.342982	0.592486	0.886942
Gm15915	1.04336	0.0612392	0.95205	0.994479	-5.22178	-2.38454	0.0305057	0.0810976	-5.4482	-2.44578	0.0263801	0.181331
Metap2	-1.26707	-0.341495	0.218588	0.473411	-1.35921	-0.442764	0.110818	0.224269	-1.07272	-0.10127	0.714929	0.92752
Vezt	-1.04115	-0.0581731	0.892236	0.968641	-1.03197	-0.0453944	0.915672	0.951935	1.0089	0.0127787	0.976222	0.994546
Fgd6	2.73457	1.45131	0.0156791	0.0745431	2.30511	1.20484	0.04354	0.108354	-1.18631	-0.246475	0.674434	0.916933
Nr2c1	-1.49429	-0.579457	0.0890813	0.264737	-1.58316	-0.662811	0.0513077	0.12353	-1.05948	-0.0833548	0.806421	0.951619
Ndufa12	1.08158	0.113136	0.769158	0.90992	1.07215	0.100506	0.794196	0.878058	-1.00879	-0.0126299	0.973842	0.994426
Tmcc3	-2.55902	-1.35559	1.19474e-06	2.76908e-05	-3.65425	-1.86958	4.06401e-11	1.29412e-09	-1.42799	-0.513985	0.0622413	0.312765
Cep83os	-1.02114	-0.0301744	0.951148	0.994196	1.19647	0.258781	0.597306	0.736601	1.22175	0.288955	0.555324	0.869988
Cep83	-1.01844	-0.0263653	0.921525	0.982584	-1.27457	-0.350014	0.190895	0.339048	-1.25149	-0.323648	0.226512	0.622015
Plxnc1	1.08345	0.115632	0.675636	0.862009	-1.74442	-0.802744	0.00391213	0.014896	-1.88999	-0.918376	0.000983649	0.0176268
Cradd	-1.05305	-0.0745772	0.861649	0.955084	-1.03233	-0.0459046	0.914152	0.95103	1.02007	0.0286726	0.946378	0.986344
Socs2	-1.23783	-0.307815	0.340092	0.609036	-5.02655	-2.32957	7.12285e-12	2.67527e-10	-4.06077	-2.02175	1.88275e-09	5.40755e-07
Mrpl42	1.08423	0.11667	0.725018	0.887128	1.12802	0.173795	0.6001	0.739112	1.04039	0.0571246	0.863129	0.964304
Ube2n	1.094	0.129614	0.576062	0.805783	-1.04351	-0.0614452	0.790807	0.876096	-1.1416	-0.191059	0.409494	0.79081
Nudt4	1.32641	0.407524	0.262116	0.526532	1.62824	0.703312	0.0534647	0.127757	1.22756	0.295788	0.414542	0.794592
Eea1	-1.03566	-0.0505444	0.848692	0.949745	-1.43333	-0.519368	0.0504742	0.121924	-1.38398	-0.468824	0.0773738	0.354572
Btg1	2.42899	1.28036	0.0353357	0.13565	2.08883	1.06269	0.0792319	0.173923	-1.16285	-0.217662	0.71636	0.927684
Dcn	3.85635	1.94724	0.0534905	0.182769	139.831	7.12754	1.64657e-08	3.17128e-07	36.26	5.18031	6.79141e-06	0.00043824
Lum	1.8009	0.848717	0.194869	0.438471	33.2022	5.05321	1.07113e-13	5.92075e-12	18.4365	4.20449	6.00968e-11	2.66757e-08
Atp2b1	1.54305	0.625786	0.00921969	0.0498156	1.3567	0.440098	0.0664906	0.151628	-1.13736	-0.185688	0.437764	0.806382
Poc1b	1.00666	0.00957145	0.971867	1	1.04109	0.0580908	0.830012	0.90193	1.0342	0.0485193	0.857699	0.962687
Galnt4	-1.23609	-0.305788	0.460163	0.718583	-1.4335	-0.519542	0.209859	0.362801	-1.1597	-0.213755	0.605524	0.892113
Dusp6	1.04068	0.0575249	0.815072	0.932457	1.10068	0.138393	0.573498	0.718123	1.05765	0.0808676	0.742183	0.936347
Kitl	18.9758	4.24609	6.40814e-07	1.5723e-05	40.3706	5.33523	2.13253e-09	5.00598e-08	2.12748	1.08915	0.137065	0.48743
Tmtc3	-1.76508	-0.819732	0.139584	0.356314	-1.48516	-0.570621	0.3011	0.465048	1.18847	0.249111	0.65162	0.909492
Cep290	1.49036	0.575665	0.173993	0.407002	2.23746	1.16186	0.00587573	0.0209207	1.50128	0.586193	0.157005	0.522683
4930430F08Rik	-1.66612	-0.73649	0.173418	0.406308	1.11249	0.153799	0.77275	0.863512	1.85355	0.890289	0.0991414	0.409859
Rassf9	-1.27046	-0.345347	0.815418	0.932588	5.54187	2.47037	0.0737112	0.164793	7.0407	2.81572	0.0464402	0.261526
Alx1	1.38801	0.473016	0.622285	0.834174	13.2859	3.73182	0.00026552	0.00155201	9.57191	3.25881	0.00108285	0.019068
Slc6a15	1.4054	0.490984	0.75517	0.901852	14.2229	3.83015	0.0267249	0.0726668	10.1202	3.33916	0.0478909	0.26672
Tmtc2	56.7669	5.82698	8.71266e-05	0.00113544	16.123	4.01105	0.00493855	0.018085	-3.52086	-1.81593	0.116172	0.448699
Gm15663	78.6321	6.29705	0.000238951	0.00264762	101.981	6.67215	5.95915e-05	0.000433199	1.29694	0.375107	0.672795	0.916933
Mettl25	1.18639	0.246578	0.55371	0.789136	1.17858	0.237045	0.568245	0.714354	-1.00663	-0.00953248	0.981661	0.995895
Ccdc59	1.33407	0.415835	0.153914	0.378532	1.15255	0.204828	0.481395	0.640577	-1.1575	-0.211007	0.467104	0.822328
Ppp1r12a	1.37492	0.459349	0.34229	0.610626	1.71452	0.777805	0.108725	0.221256	1.247	0.318456	0.508993	0.84696
Pawr	3.93428	1.9761	0.0224666	0.0973643	30.9216	4.95054	1.21635e-07	1.88143e-06	7.85953	2.97444	0.000359915	0.0084896
Nav3	-1.17033	-0.226921	0.876972	0.961878	2.79296	1.48179	0.317003	0.482237	3.2687	1.70872	0.252631	0.653343
E2f7	-1.0439	-0.0619806	0.899074	0.970883	-1.34229	-0.424694	0.384981	0.550005	-1.28584	-0.362714	0.457993	0.818032
Csrp2	6.5714	2.7162	6.6515e-09	2.78375e-07	13.1029	3.71181	7.12813e-15	4.92513e-13	1.99393	0.995612	0.016154	0.132846
Zdhhc17	1.41461	0.500408	0.180788	0.417563	1.11937	0.162682	0.66256	0.785844	-1.26376	-0.337725	0.364193	0.758092
Osbpl8	1.92109	0.941928	0.000149353	0.00179469	-1.00132	-0.00190619	0.993833	0.996554	-1.92363	-0.943835	0.000141484	0.0044327
Bbs10	-1.9726	-0.980096	0.287108	0.554914	1.28969	0.367028	0.681892	0.800414	2.54404	1.34712	0.143618	0.499783
Nap1l1	-1.24299	-0.313815	0.133578	0.345882	-1.33713	-0.419139	0.0450625	0.111369	-1.07574	-0.105325	0.614268	0.895047
Phlda1	-1.63991	-0.713613	0.018623	0.0848226	-1.07297	-0.101612	0.736028	0.838753	1.52838	0.612002	0.0432461	0.249201
Krr1	-1.1156	-0.157821	0.53863	0.777147	-1.27288	-0.348096	0.174695	0.317171	-1.14098	-0.190275	0.458167	0.818143
Glipr1	1.53148	0.614924	0.130691	0.340694	-1.15345	-0.205952	0.611643	0.747547	-1.76648	-0.820876	0.0441826	0.252905
Atxn7l3b	1.29246	0.370125	0.111682	0.307851	1.48034	0.565933	0.0149936	0.0454337	1.14536	0.195807	0.3981	0.783913
Tph2	8.79468	3.13663	0.0357373	0.136679	32.1784	5.00802	0.00136931	0.00618683	3.65884	1.87139	0.151652	0.513424
Tbc1d15	-1.509	-0.593593	0.0159433	0.0753103	-1.80848	-0.854777	0.000540533	0.00283855	-1.19846	-0.261184	0.287872	0.691648
Rab21	1.18022	0.23905	0.31675	0.586791	1.00854	0.0122616	0.958983	0.974756	-1.17023	-0.226788	0.341292	0.740511
Tmem19	1.17992	0.238688	0.343976	0.612705	-1.346	-0.428683	0.0897731	0.191746	-1.58818	-0.667371	0.00836592	0.0835338
Thap2	2.27432	1.18544	0.0367043	0.139358	2.0104	1.00748	0.0740125	0.165292	-1.13128	-0.177952	0.745202	0.937407
Zfc3h1	1.02414	0.0344084	0.902949	0.972912	1.03274	0.0464725	0.868863	0.924509	1.0084	0.0120641	0.965802	0.991582
Lgr5	2.32149	1.21505	0.628618	0.837504	10.2431	3.35658	0.210195	0.363297	4.4123	2.14153	0.399015	0.784849
Tspan8	77.0651	6.26801	0.00277542	0.0196114	566.172	9.1451	1.25806e-05	0.000113473	7.34668	2.87709	0.0336114	0.212582
Ptprb	1.37808	0.462658	0.691785	0.870248	3.78339	1.91968	0.108655	0.221145	2.74541	1.45702	0.215813	0.609687
Cnot2	1.11574	0.158005	0.584601	0.811463	1.2138	0.279525	0.333306	0.498292	1.08788	0.12152	0.673786	0.916933
Myrfl	6.94091	2.79513	0.261821	0.526228	14.0091	3.8083	0.138779	0.266391	2.01834	1.01317	0.654047	0.909799
Rab3ip	2.01839	1.01321	0.00422033	0.02739	2.65186	1.40701	7.47391e-05	0.000526336	1.31385	0.393799	0.255904	0.656974
4933412E12Rik	3.35205	1.74504	0.00204652	0.0153494	3.26332	1.70634	0.00243983	0.0101014	-1.02719	-0.0387024	0.942309	0.985349
Cct2	1.11159	0.152619	0.480141	0.734759	1.02272	0.0324151	0.880689	0.93115	-1.08689	-0.120204	0.57774	0.881052
Frs2	-1.09517	-0.131156	0.777833	0.914244	-1.20605	-0.270294	0.560637	0.708683	-1.10125	-0.139138	0.764514	0.941455
Yeats4	-1.25645	-0.329349	0.205424	0.453649	-1.34808	-0.430909	0.0972766	0.203616	-1.07293	-0.10156	0.695884	0.921404
Lyz2	-1.66236	-0.733237	0.0277302	0.113557	-3.1076	-1.6358	1.48526e-06	1.73217e-05	-1.86938	-0.902562	0.00689067	0.0722474
Lyz1	11.3872	3.50935	7.52975e-10	3.81646e-08	7.62839	2.93138	1.34052e-07	2.05357e-06	-1.49274	-0.577967	0.264432	0.668077
Cpsf6	-1.04995	-0.0703192	0.753115	0.900788	-1.08124	-0.112683	0.613875	0.748965	-1.0298	-0.0423639	0.849567	0.960888
Cpm	4.36301	2.12532	0.0267587	0.110411	10.3812	3.3759	0.00080563	0.00396002	2.37937	1.25058	0.178705	0.556358
Mdm2	1.30154	0.380224	0.0876207	0.262039	1.12034	0.163935	0.460749	0.621861	-1.16174	-0.216289	0.330224	0.731556
Slc35e3	1.33436	0.416153	0.175154	0.40913	1.45151	0.537559	0.0792112	0.173904	1.08779	0.121406	0.69029	0.920302
Nup107	1.14104	0.190347	0.446026	0.707703	1.23858	0.30869	0.215695	0.369792	1.08549	0.118342	0.634574	0.903688
Rap1b	1.48676	0.572174	0.0526112	0.180819	1.3134	0.393301	0.182023	0.326829	-1.132	-0.178873	0.543355	0.863511
Mdm1	5.23157	2.38724	0.000224032	0.00251225	4.11583	2.04118	0.00139944	0.00629382	-1.27108	-0.346058	0.572888	0.878249
Il22	1	0	1	1	21.1691	4.40389	0.0441322	0.109493	21.1691	4.40389	0.044404	0.253483
Ifng	6.79512	2.7645	0.0427694	0.15561	7.28027	2.86399	0.0362962	0.0933731	1.0714	0.0994944	0.937137	0.984027
Tmevpg1	2.54219	1.34607	0.389289	0.656374	16.2017	4.01808	0.0129545	0.0401349	6.37313	2.672	0.075075	0.349
Dyrk2	1.31508	0.39515	0.284746	0.552372	1.09092	0.125549	0.733345	0.836607	-1.20547	-0.269601	0.463861	0.82031
Cand1	-1.25825	-0.33142	0.177517	0.412284	-1.42834	-0.514343	0.0365402	0.0938778	-1.13518	-0.182923	0.456413	0.817602
Grip1	-1.0984	-0.135406	0.953632	0.9946	16.9221	4.08083	0.0256365	0.0703198	18.5872	4.21624	0.0214326	0.159152
Helb	1.22958	0.298165	0.528793	0.770254	-1.07377	-0.102685	0.828063	0.900838	-1.32029	-0.40085	0.396865	0.78325
Irak3	1.13397	0.181385	0.540034	0.777173	-1.002	-0.00288148	0.992226	0.995556	-1.13624	-0.184266	0.533265	0.858381
Tmbim4	1.16227	0.216949	0.331877	0.60131	-1.08126	-0.112718	0.613877	0.748965	-1.25672	-0.329667	0.140204	0.494036
Llph	-1.16001	-0.214133	0.412198	0.677348	-1.25519	-0.3279	0.208461	0.360939	-1.08205	-0.113767	0.662692	0.913203
Hmga2	4.53312	2.18051	0.0548186	0.186284	22.2313	4.47452	0.000145586	0.000932868	4.90418	2.29401	0.0257704	0.178818
Msrb3	1.58636	0.665723	0.355107	0.623693	8.70082	3.12115	1.50605e-05	0.000132735	5.48476	2.45543	0.000366794	0.00859647
Gm15910	7.66594	2.93846	0.121762	0.325409	8.88656	3.15163	0.0979956	0.204683	1.15923	0.213163	0.899855	0.973408
Lemd3	-1.03325	-0.0471852	0.918202	0.980773	-1.1159	-0.158205	0.730331	0.834894	-1.07999	-0.111019	0.808918	0.952552
Wif1	1	0	1	1	83.8689	6.39006	0.0248534	0.0685986	83.8689	6.39006	0.0250333	0.176007
Tbc1d30	-2.33167	-1.22136	0.00544701	0.0331483	-3.46878	-1.79443	5.748e-05	0.000421827	-1.48768	-0.573067	0.193876	0.580982
Gns	-1.50386	-0.588672	0.135713	0.349249	-2.79753	-1.48415	0.000219223	0.00132093	-1.86023	-0.89548	0.0238679	0.170962
Rassf3	-1.43959	-0.525654	0.194646	0.438103	-1.76487	-0.819559	0.0439494	0.109169	-1.22595	-0.293905	0.467584	0.822328
Tbk1	-1.15794	-0.211567	0.348876	0.617415	-1.33276	-0.414417	0.066664	0.151889	-1.15097	-0.20285	0.368997	0.761167
Xpot	1.054	0.0758723	0.791594	0.921357	-1.02324	-0.0331429	0.908032	0.947942	-1.07849	-0.109015	0.703941	0.925316
BC048403	-1.08675	-0.120023	0.765746	0.907853	-1.13381	-0.181177	0.651239	0.77682	-1.0433	-0.061154	0.878863	0.966975
Srgap1	16.2635	4.02357	0.0650417	0.210223	135.633	7.08356	0.000342566	0.00192552	8.33969	3.05999	0.0274663	0.186377
Gm9079	-1.539	-0.62199	0.585145	0.811743	-2.8627	-1.51737	0.193732	0.342893	-1.8601	-0.895384	0.44897	0.812818
Tmem5	-1.16977	-0.226225	0.446856	0.70815	-1.36192	-0.445646	0.134191	0.259489	-1.16427	-0.219421	0.460548	0.819129
A130077B15Rik	3.75447	1.90861	0.17369	0.406748	4.68233	2.22723	0.110682	0.224118	1.24714	0.318618	0.805474	0.951499
Ppm1h	1.68829	0.755563	0.012193	0.0614392	1.35196	0.435047	0.147328	0.279035	-1.24878	-0.320515	0.284355	0.687672
Mon2	-1.08028	-0.111402	0.740677	0.895538	-1.03862	-0.0546669	0.870572	0.925409	1.04011	0.056735	0.865822	0.96453
Usp15	-1.19704	-0.259477	0.229393	0.486272	-1.28013	-0.356291	0.0987537	0.205972	-1.06941	-0.0968144	0.653558	0.909492
Slc16a7	1.06591	0.0920875	0.773791	0.911938	1.18546	0.245442	0.442583	0.605487	1.11215	0.153354	0.631088	0.902482
Lrig3	-12.8699	-3.68592	1.45333e-07	4.21553e-06	-4.45262	-2.15465	0.000915575	0.00439572	2.8904	1.53127	0.0193977	0.149704
Xrcc6bp1	1.53695	0.620068	0.133646	0.345934	1.61659	0.692955	0.0923635	0.195908	1.05182	0.0728873	0.857795	0.962687
Ctdsp2	1.28992	0.367276	0.289472	0.558139	1.58902	0.668135	0.0543268	0.129564	1.23188	0.300859	0.384255	0.772388
Tsfm	-1.19607	-0.258296	0.471974	0.727781	-1.1878	-0.248294	0.488559	0.646761	1.00696	0.010002	0.977749	0.995023
Mettl1	-1.13057	-0.177049	0.700932	0.874796	-1.13768	-0.186092	0.685669	0.803238	-1.00629	-0.00904276	0.984319	0.99651
March9	-1.0385	-0.0544949	0.948268	0.993152	2.23969	1.1633	0.141578	0.270453	2.32591	1.21779	0.126245	0.465416
Cdk4	1.49148	0.576746	0.0857126	0.257913	1.7537	0.810399	0.0160369	0.0479822	1.17581	0.233653	0.484723	0.833751
Tspan31	1.05175	0.0727905	0.791329	0.921346	-1.20225	-0.265731	0.334346	0.499114	-1.26446	-0.338522	0.218929	0.613374
LOC100504703	1.70013	0.765641	0.25868	0.52192	2.4892	1.31568	0.0454324	0.11213	1.46413	0.550042	0.383104	0.771428
Agap2	1.6733	0.7427	0.543848	0.78053	1.1737	0.231066	0.849553	0.913186	-1.42566	-0.511634	0.673581	0.916933
Os9	-1.2568	-0.329754	0.116624	0.315989	-1.58612	-0.6655	0.00159321	0.00704632	-1.26203	-0.335746	0.110213	0.43708
B4galnt1	-1.36473	-0.448619	0.33041	0.600031	-2.43198	-1.28213	0.00608398	0.0215417	-1.78202	-0.833514	0.0719487	0.340408
Slc26a10	-1.72151	-0.783678	0.267773	0.532866	-2.00022	-1.00016	0.157116	0.293065	-1.1619	-0.216483	0.759231	0.939437
Arhgef25	3.9538	1.98324	0.0900607	0.266723	17.6725	4.14344	0.000950599	0.00453275	4.46976	2.1602	0.0573765	0.298032
Dtx3	-1.38813	-0.473147	0.199757	0.445412	-1.43717	-0.523232	0.155997	0.291363	-1.03533	-0.0500841	0.891808	0.970837
Pip4k2c	-1.54366	-0.626351	0.00681468	0.039364	-2.22494	-1.15376	7.76265e-07	9.86186e-06	-1.44134	-0.527413	0.0228727	0.16596
Kif5a	-1.29292	-0.370634	0.637887	0.841854	-2.09573	-1.06745	0.179572	0.323499	-1.62093	-0.69682	0.384634	0.772647
Dctn2	-1.25282	-0.325176	0.15003	0.371725	-1.5145	-0.598843	0.0081632	0.0274317	-1.20888	-0.273666	0.225662	0.620742
Mbd6	-1.30977	-0.389315	0.391586	0.658475	-1.10489	-0.143905	0.749207	0.848164	1.18543	0.24541	0.587666	0.884987
Ddit3	1.92883	0.947728	0.000939841	0.00824359	2.07322	1.05188	0.000240217	0.00142112	1.07486	0.104148	0.711917	0.926916
Mars	-1.06925	-0.0965969	0.664592	0.855828	-1.07052	-0.0983083	0.658657	0.782546	-1.00119	-0.00171139	0.993865	0.998418
Arhgap9	-1.28875	-0.365971	0.188482	0.429508	-1.65767	-0.729155	0.00904859	0.0297757	-1.28626	-0.363184	0.19192	0.578682
R3hdm2	-1.11063	-0.151377	0.68027	0.864591	-1.0701	-0.097742	0.789823	0.875337	1.03788	0.0536348	0.883784	0.968038
Ndufa4l2	250.271	7.96735	6.63726e-06	0.000124644	125.556	6.97218	0.00010706	0.0007125	-1.99331	-0.995165	0.31882	0.720246
Shmt2	1.00974	0.013983	0.96594	0.999371	1.29848	0.376828	0.250003	0.409442	1.28596	0.362845	0.267927	0.671101
Lrp1	-1.67689	-0.745786	0.00683674	0.0394736	-3.3536	-1.74571	6.17665e-10	1.61564e-08	-1.99989	-0.999924	0.000306704	0.00753791
Stat6	-1.17669	-0.234729	0.406511	0.672465	-1.43571	-0.521767	0.0655856	0.150198	-1.22013	-0.287038	0.310231	0.711598
Nab2	-1.26924	-0.343963	0.227175	0.484524	-1.62339	-0.699012	0.0143993	0.0439149	-1.27903	-0.35505	0.212941	0.60578
1700012D01Rik	1.89655	0.923381	0.239804	0.499666	2.34892	1.232	0.10765	0.219709	1.23852	0.308616	0.67213	0.916759
Tmem194	-1.25258	-0.324903	0.426822	0.690456	-1.43326	-0.519298	0.203436	0.354965	-1.14424	-0.194395	0.634409	0.903688
Zbtb39	1.07187	0.100132	0.921466	0.982584	-1.32826	-0.409539	0.687072	0.804431	-1.42373	-0.509671	0.616078	0.896336
Gpr182	-1.74587	-0.80395	0.387656	0.655097	3.39752	1.76448	0.0458447	0.112882	5.93165	2.56843	0.0057286	0.0638604
Prim1	-1.43693	-0.522986	0.123168	0.327673	1.12577	0.170918	0.611203	0.747196	1.61765	0.693904	0.0405921	0.239859
Naca	1.03535	0.0501241	0.831931	0.941449	-1.00623	-0.00896339	0.96971	0.98132	-1.04181	-0.0590875	0.802333	0.949959
Ptges3	-1.02445	-0.0348486	0.89711	0.970199	-1.19522	-0.25727	0.339862	0.504642	-1.16669	-0.222422	0.409232	0.79081
Atp5b	-1.12097	-0.164748	0.567508	0.798929	-1.11446	-0.156351	0.587387	0.72959	1.00584	0.00839659	0.976747	0.994546
Baz2a	-1.16851	-0.224671	0.624264	0.834936	-1.18839	-0.249014	0.587045	0.72935	-1.01702	-0.0243433	0.957644	0.990143
Rbms2	-1.65532	-0.727113	0.00779531	0.0437158	-1.44041	-0.526483	0.0522593	0.125347	1.1492	0.200631	0.461022	0.81924
Gls2	-1.92054	-0.941509	0.50231	0.750264	2.43322	1.28286	0.337877	0.502966	4.67308	2.22437	0.115374	0.446498
Spryd4	-1.34548	-0.428126	0.230024	0.486907	-1.0117	-0.0167882	0.962164	0.976503	1.32992	0.411338	0.247475	0.647438
Timeless	1.16885	0.225091	0.654182	0.849874	1.05801	0.0813481	0.871156	0.925694	-1.10477	-0.143743	0.774373	0.944307
Stat2	1.26359	0.337525	0.462665	0.720315	1.2178	0.284275	0.535935	0.688689	-1.0376	-0.0532494	0.907604	0.975363
Il23a	61.3105	5.93806	6.85185e-06	0.000128018	62.5151	5.96613	6.29804e-06	6.16669e-05	1.01965	0.0280691	0.978163	0.995023
Pan2	1.14035	0.18948	0.612432	0.828279	1.35847	0.441981	0.237136	0.394556	1.19127	0.2525	0.498657	0.84083
Cnpy2	-1.21025	-0.275299	0.416849	0.681875	-1.19872	-0.261489	0.440219	0.60356	1.00962	0.0138103	0.967478	0.99194
Cs	-1.28497	-0.361735	0.117302	0.317193	-1.52252	-0.606461	0.00878479	0.0290473	-1.18487	-0.244726	0.289039	0.692936
Coq10a	-1.58302	-0.662676	0.0469875	0.167259	-1.78278	-0.834125	0.0125109	0.0389832	-1.12619	-0.171448	0.606251	0.89214
Ankrd52	1.06479	0.090567	0.871203	0.958592	-1.15538	-0.208367	0.708864	0.820112	-1.23024	-0.298934	0.592323	0.886934
Nabp2	1.13469	0.182296	0.451179	0.711316	1.01302	0.0186637	0.938388	0.964664	-1.1201	-0.163632	0.497606	0.84083
Rnf41	-1.07659	-0.106474	0.665624	0.856441	-1.19447	-0.256368	0.297694	0.461685	-1.10949	-0.149894	0.542632	0.863365
Smarcc2	-1.6804	-0.748808	0.00534911	0.0327292	-2.0089	-1.0064	0.000192635	0.00118361	-1.19548	-0.257596	0.335952	0.736818
Myl6	-1.08398	-0.116335	0.602791	0.822131	-1.50945	-0.594022	0.00808842	0.0272428	-1.39251	-0.477687	0.0329938	0.210437
Myl6b	3.60612	1.85045	0.0795515	0.244189	1.42077	0.506668	0.633854	0.764046	-2.53815	-1.34378	0.18391	0.565593
A430046D13Rik	1.52539	0.60918	0.387048	0.654455	2.84425	1.50805	0.0326884	0.0857486	1.8646	0.898866	0.194736	0.582378
Esyt1	-1.36748	-0.451519	0.120048	0.322802	-2.42888	-1.28029	1.37812e-05	0.000123015	-1.77617	-0.828771	0.00452107	0.0541494
Zc3h10	1.09963	0.137013	0.716073	0.882544	-1.00763	-0.0109694	0.976742	0.985837	-1.10802	-0.147982	0.694061	0.920967
Rpl41	1.44013	0.5262	0.0240119	0.102386	1.17817	0.23655	0.30916	0.474169	-1.22234	-0.28965	0.212822	0.605559
Pa2g4	-1.1496	-0.20113	0.480046	0.734759	-1.26344	-0.337358	0.23603	0.393374	-1.09903	-0.136229	0.632191	0.902947
Erbb3	-1.1181	-0.161049	0.798022	0.924504	3.65044	1.86807	0.00354799	0.0137417	4.08156	2.02912	0.00165538	0.026299
Rps26	1.48522	0.570681	0.0184691	0.0843314	1.33753	0.41957	0.0825442	0.179393	-1.11042	-0.151112	0.530355	0.856869
Ikzf4	13.7081	3.77695	0.0209612	0.0925095	5.78887	2.53328	0.104424	0.214471	-2.368	-1.24367	0.396336	0.782541
Suox	1.05525	0.0775782	0.827982	0.939085	-1.51157	-0.596052	0.0962645	0.20222	-1.59508	-0.67363	0.0603406	0.307112
Rab5b	-1.42022	-0.506112	0.037359	0.14104	-1.65131	-0.723608	0.00295307	0.0118576	-1.16271	-0.217496	0.370371	0.762608
Cdk2	-1.12968	-0.175909	0.625302	0.835485	2.41474	1.27187	0.000495681	0.002647	2.72787	1.44777	7.92476e-05	0.00282438
Pmel	2.82226	1.49685	0.0285972	0.116101	30.1231	4.9128	4.75825e-10	1.26956e-08	10.6734	3.41595	3.36512e-06	0.000252781
Dgka	1.31781	0.398144	0.551586	0.787258	1.79267	0.842113	0.210269	0.363338	1.36034	0.443969	0.506764	0.845356
Wibg	-1.36643	-0.45041	0.171534	0.404155	-1.17532	-0.233054	0.475766	0.635503	1.1626	0.217357	0.507985	0.846259
Mmp19	-1.31805	-0.3984	0.421148	0.68577	-7.03662	-2.81488	1.07441e-07	1.67603e-06	-5.33868	-2.41648	3.58509e-06	0.000265224
Tmem198b	1.33587	0.417781	0.300574	0.569793	-1.10574	-0.145006	0.719029	0.826779	-1.47712	-0.562787	0.162945	0.534082
Dnajc14	-1.28448	-0.361186	0.0951384	0.276615	-1.45512	-0.541139	0.0124652	0.0388738	-1.13285	-0.179954	0.405305	0.788233
Ormdl2	-1.33826	-0.420357	0.145776	0.365526	-1.77331	-0.826446	0.0044035	0.0164045	-1.32509	-0.406089	0.160319	0.529351
Sarnp	-1.00284	-0.00409029	0.985872	1	-1.13168	-0.178472	0.439434	0.603038	-1.12848	-0.174381	0.45	0.813644
Cd63	3.21806	1.68619	0.00594979	0.0354279	1.82115	0.864849	0.150314	0.283263	-1.76705	-0.821342	0.17158	0.548211
Rdh5	1.08358	0.115805	0.852656	0.951017	1.75276	0.809626	0.187813	0.335008	1.61756	0.693821	0.258521	0.66007
Bloc1s1	1.06475	0.0905163	0.701902	0.875103	1.00107	0.00154576	0.994775	0.997226	-1.06361	-0.0889705	0.706114	0.925551
Itga7	18.781	4.2312	0.0219775	0.0958116	26.2009	4.71154	0.0113136	0.0358161	1.39507	0.48034	0.743132	0.936393
Tespa1	1.43394	0.519984	0.560236	0.794613	1.82097	0.864708	0.33403	0.498866	1.26991	0.344724	0.698098	0.92182
Pisd-ps1	1.77514	0.827931	0.0281707	0.114751	3.49633	1.80584	2.88952e-06	3.07153e-05	1.96961	0.977909	0.00963308	0.0919852
Sfi1	1.28056	0.356769	0.497525	0.746069	1.84081	0.880341	0.0954702	0.200964	1.43751	0.523571	0.318668	0.720246
Eif4enif1	1.01215	0.017424	0.946963	0.992922	1.23933	0.309558	0.2362	0.393612	1.22445	0.292134	0.263568	0.667257
Drg1	-1.18446	-0.244225	0.355692	0.624123	-1.09251	-0.127641	0.628896	0.76033	1.08416	0.116583	0.659011	0.911992
Patz1	1.2897	0.367031	0.295903	0.564594	2.00987	1.0071	0.00419746	0.0157612	1.55841	0.640071	0.0668123	0.324814
Gm11944	1.66471	0.735271	0.513247	0.758325	3.20457	1.68013	0.116682	0.232823	1.925	0.944862	0.353556	0.75052
Pik3ip1	5.40619	2.43461	0.000220429	0.00247801	13.6099	3.76658	5.52799e-08	9.36115e-07	2.51746	1.33197	0.0335229	0.212205
Limk2	-1.15542	-0.208414	0.514787	0.760064	1.04451	0.0628285	0.843913	0.910216	1.20685	0.271242	0.396059	0.78253
Rnf185	-1.53396	-0.61726	0.00896633	0.0488489	-1.35304	-0.436205	0.0635936	0.146465	1.13371	0.181055	0.441812	0.809566
8430429K09Rik	1.88489	0.914484	0.276089	0.542075	4.69974	2.23258	0.00855597	0.0284512	2.49337	1.3181	0.107785	0.43232
Pla2g3	67.8739	6.08479	0.00218672	0.0162109	285.573	8.15772	2.32128e-05	0.000193945	4.2074	2.07293	0.0819101	0.367142
Inpp5j	11.7234	3.55132	1.54737e-05	0.000260228	5.31407	2.40982	0.00257713	0.0105683	-2.2061	-1.1415	0.114096	0.444252
Selm	6.22461	2.63798	1.6414e-07	4.68678e-06	9.2684	3.21232	3.96174e-10	1.06872e-08	1.48899	0.574338	0.217713	0.612103
Smtn	3.7448	1.90489	0.000518087	0.00502911	5.3063	2.40771	1.52229e-05	0.000133845	1.41698	0.502817	0.338684	0.738581
Tug1	1.16096	0.215313	0.525247	0.768076	1.32902	0.410359	0.226134	0.38202	1.14476	0.195046	0.564513	0.874686
Morc2a	-1.35056	-0.43356	0.19412	0.437255	-1.61878	-0.694906	0.0377641	0.0963877	-1.1986	-0.261346	0.433621	0.804533
4921536K21Rik	-1.50034	-0.585294	0.516109	0.761172	-1.25876	-0.331999	0.706787	0.81855	1.19193	0.253295	0.777813	0.944463
Dusp18	-2.43197	-1.28213	0.016857	0.0785914	1.25902	0.332301	0.526907	0.681032	3.0619	1.61443	0.00279161	0.0380741
Slc35e4	1.02213	0.031575	0.910236	0.977001	-1.3322	-0.413812	0.1401	0.268402	-1.36168	-0.445387	0.112366	0.441982
Tcn2	1.16483	0.220114	0.597683	0.819317	1.65335	0.725391	0.0833973	0.180834	1.4194	0.505276	0.226574	0.622015
Pes1	-1.22309	-0.290529	0.176296	0.410357	-1.34337	-0.425857	0.0474835	0.116039	-1.09834	-0.135327	0.52846	0.855346
Sec14l4	1	0	1	1	196.567	7.61887	0.0167702	0.0496665	196.567	7.61887	0.0168815	0.136694
Sec14l3	-1.25286	-0.32523	0.709083	0.878809	19.6093	4.29346	1.03523e-05	9.56123e-05	24.5677	4.61869	3.15608e-06	0.000243317
Mtfp1	-1.99649	-0.997463	0.140492	0.357662	-1.0016	-0.00231196	0.997238	0.998725	1.99329	0.995151	0.140968	0.495095
Sec14l2	-14.114	-3.81905	1.97723e-08	7.18671e-07	-11.113	-3.47418	1.89818e-07	2.8057e-06	1.27004	0.344874	0.576747	0.880586
Rnf215	1.08056	0.111775	0.677695	0.863055	1.04069	0.0575366	0.830221	0.901978	-1.03831	-0.0542381	0.839734	0.957786
Ccdc157	1.07977	0.110723	0.857475	0.95262	2.3782	1.24987	0.0414424	0.104246	2.20251	1.13915	0.0621613	0.312685
Sf3a1	-1.01144	-0.016416	0.95288	0.9946	1.18343	0.242971	0.381391	0.546315	1.19697	0.259387	0.35011	0.748115
Tbc1d10a	-1.00523	-0.00752901	0.973718	1	-1.12487	-0.169758	0.457206	0.618675	-1.11901	-0.162229	0.477435	0.828119
Gatsl3	1.68561	0.753272	0.0430242	0.156343	1.26989	0.344701	0.352334	0.51741	-1.32737	-0.408571	0.2678	0.670947
Osm	-1.03279	-0.0465416	0.898039	0.970739	-1.79626	-0.844992	0.0208838	0.0594337	-1.73923	-0.798451	0.0289287	0.191915
Lif	-2.88124	-1.52669	0.00352117	0.0237578	-2.49847	-1.32105	0.0107746	0.0343531	1.1532	0.205644	0.6895	0.920302
Mtmr3	-1.59544	-0.673955	0.0304752	0.122001	-1.74073	-0.799691	0.0103519	0.0332896	-1.09106	-0.125736	0.685234	0.919048
Ascc2	-1.02203	-0.0314358	0.895641	0.969649	-1.27756	-0.353387	0.140546	0.268868	-1.25002	-0.321952	0.179359	0.557343
Uqcr10	1.17214	0.229139	0.48621	0.739258	1.50009	0.585053	0.0759759	0.168748	1.2798	0.355914	0.279172	0.681917
Zmat5	1.09298	0.128274	0.648383	0.84716	-1.05943	-0.0832908	0.766892	0.860404	-1.15794	-0.211564	0.451323	0.814361
Nf2	-1.17588	-0.233735	0.439686	0.70227	-1.10887	-0.14909	0.621436	0.754354	1.06043	0.0846448	0.779335	0.944463
Nipsnap1	1.78271	0.834069	0.142749	0.360889	4.84159	2.27548	0.000103692	0.00069355	2.71587	1.44141	0.0113047	0.103495
Thoc5	-1.05434	-0.0763461	0.750156	0.899639	-1.16368	-0.218692	0.361045	0.525753	-1.1037	-0.142346	0.552279	0.867479
Nefh	4.27551	2.09609	0.380784	0.648779	7.76296	2.95661	0.230315	0.386931	1.81568	0.860512	0.708033	0.925728
Ap1b1	1.51306	0.597473	0.09216	0.271131	1.72555	0.787056	0.0268744	0.0729127	1.14043	0.189583	0.591715	0.886894
Gas2l1	-2.82716	-1.49935	0.00079604	0.00715457	-3.13985	-1.6507	0.000235353	0.00140118	-1.1106	-0.151343	0.729622	0.932266
Rasl10a	-3.25008	-1.70048	0.116377	0.315683	-1.24763	-0.319191	0.754579	0.852137	2.605	1.38129	0.198219	0.587161
Ewsr1	-1.06948	-0.0969076	0.665378	0.85638	-1.02029	-0.0289783	0.897055	0.9414	1.04821	0.0679293	0.761696	0.940513
Rhbdd3	-1.21599	-0.282127	0.576958	0.806883	1.06256	0.0875435	0.862186	0.920705	1.29206	0.369671	0.464413	0.820695
Emid1	11.8014	3.56088	0.0202773	0.0900884	37.9521	5.24611	0.00144595	0.00647123	3.2159	1.68522	0.226814	0.622049
Kremen1	-1.01481	-0.0212109	0.955128	0.995104	1.2214	0.288541	0.443274	0.60598	1.23949	0.309752	0.410679	0.791734
Znrf3	1.91544	0.937673	0.214988	0.468204	2.6678	1.41565	0.0626474	0.14489	1.39279	0.477978	0.520336	0.852961
Xbp1	-1.78137	-0.832991	0.00138503	0.0112399	-2.51689	-1.33164	4.18916e-07	5.74558e-06	-1.41289	-0.498653	0.0545822	0.288996
Ccdc117	-1.01675	-0.0239668	0.933382	0.987302	1.07548	0.104983	0.713796	0.822841	1.0935	0.12895	0.65246	0.909492
Mrps24	-1.02077	-0.0296561	0.916267	0.979885	1.01147	0.0164525	0.95342	0.972	1.03248	0.0461086	0.869978	0.965535
Urgcp	-1.22549	-0.293364	0.273125	0.538787	-1.32476	-0.405731	0.129399	0.252195	-1.081	-0.112367	0.67436	0.916933
2210015D19Rik	-1.03829	-0.0542026	0.863924	0.956303	1.08035	0.111504	0.722836	0.829334	1.12172	0.165707	0.598337	0.888761
Dbnl	1.52034	0.604392	0.0615279	0.201895	1.39792	0.48328	0.134349	0.259554	-1.08757	-0.121112	0.706835	0.925596
Pgam2	1.2613	0.334917	0.623442	0.834624	1.26923	0.343956	0.612757	0.748167	1.00629	0.00903914	0.989355	0.997527
Polm	1.27147	0.346495	0.4243	0.68782	1.8151	0.86005	0.0475618	0.116171	1.42756	0.513556	0.233893	0.629443
Aebp1	2.47661	1.30837	0.0214659	0.0941134	24.6154	4.62149	6.32309e-13	2.95913e-11	9.93913	3.31312	3.77202e-08	7.56885e-06
Pold2	-1.24892	-0.320687	0.32395	0.594311	1.00469	0.00674431	0.983377	0.989864	1.25478	0.327431	0.31311	0.715484
Myl7	-1.49222	-0.57746	0.42778	0.69086	-1.54416	-0.626823	0.388234	0.553196	-1.03481	-0.0493629	0.945848	0.986107
Gck	1	0	1	1	134.729	7.07391	0.000627844	0.00321674	134.729	7.07391	0.000638625	0.0128674
Ykt6	-1.16431	-0.219478	0.442368	0.705083	-1.23621	-0.305929	0.284116	0.447258	-1.06176	-0.0864514	0.762039	0.940513
Camk2b	1.43063	0.516653	0.587166	0.812998	2.83903	1.5054	0.116082	0.232212	1.98446	0.988746	0.292728	0.696023
Nudcd3	-1.14176	-0.191266	0.473967	0.729732	-1.20167	-0.265036	0.320889	0.486172	-1.05246	-0.0737705	0.782264	0.944463
Rps15a-ps6	1.73679	0.796424	0.258396	0.521492	1.61465	0.691219	0.321233	0.4865	-1.07565	-0.105206	0.875938	0.966975
Ddx56	1.055	0.0772434	0.779735	0.915336	1.03199	0.0454355	0.86922	0.924509	-1.02229	-0.0318079	0.908219	0.975363
Tmed4	-1.08682	-0.120109	0.686632	0.867424	1.0097	0.013923	0.962666	0.976787	1.09736	0.134032	0.652378	0.909492
Ogdh	-1.50349	-0.588311	0.0119814	0.0607071	-1.53111	-0.614582	0.00867295	0.0287684	-1.01838	-0.0262711	0.910362	0.975778
Zmiz2	1.18229	0.241579	0.43752	0.700414	-1.29617	-0.374258	0.229482	0.385887	-1.53245	-0.615838	0.0484674	0.269125
Ppia	1.33464	0.416455	0.162426	0.39164	1.40593	0.491525	0.099402	0.20687	1.05341	0.0750707	0.800834	0.949924
H2afv	1.15942	0.213404	0.410789	0.675942	1.35497	0.438259	0.0908484	0.193394	1.16866	0.224855	0.384662	0.772647
Purb	1.17786	0.236165	0.453142	0.712993	1.03475	0.0492812	0.875469	0.928184	-1.1383	-0.186884	0.552301	0.867479
Myo1g	1.38104	0.46576	0.391653	0.658509	-1.38095	-0.465656	0.391775	0.556105	-1.90715	-0.931416	0.0887151	0.384011
Gm11974	2.6278	1.39386	0.000123606	0.00152022	1.97082	0.978794	0.00652789	0.0227838	-1.33336	-0.415062	0.243122	0.641437
Ccm2	1.03527	0.0500063	0.877277	0.961983	1.05119	0.0720191	0.823934	0.897522	1.01538	0.0220128	0.94578	0.986107
Nacad	3.24737	1.69927	0.172748	0.405579	1.45652	0.542524	0.656477	0.780777	-2.22954	-1.15675	0.344767	0.743873
Tbrg4	-1.13691	-0.185115	0.602615	0.822131	-1.07484	-0.104128	0.768932	0.861967	1.05774	0.0809873	0.81943	0.953345
Ramp3	17.9382	4.16496	3.47727e-13	3.61241e-11	6.78669	2.76271	3.66643e-07	5.10998e-06	-2.64315	-1.40226	0.00535993	0.0609567
Igfbp3	2.90472	1.5384	0.17812	0.413224	15.7948	3.98138	0.00103232	0.00485437	5.43762	2.44298	0.028207	0.189183
Tns3	7.73106	2.95067	7.75159e-17	1.69471e-14	5.70621	2.51253	5.63376e-13	2.66204e-11	-1.35485	-0.438135	0.176134	0.553979
Hus1	1.33471	0.41653	0.478367	0.733193	1.27882	0.354813	0.544912	0.696013	-1.04371	-0.061717	0.915785	0.977937
Gm11992	2.83821	1.50498	0.329402	0.599315	3.75922	1.91043	0.215633	0.369771	1.32451	0.405454	0.781991	0.944463
Upp1	12.548	3.64939	3.23185e-05	0.000489051	11.3495	3.50455	5.92673e-05	0.000431914	-1.1056	-0.144834	0.849823	0.960891
Zpbp	-1.15634	-0.209563	0.752595	0.900476	-1.16183	-0.216393	0.743079	0.843614	-1.00475	-0.00683023	0.991766	0.99824
Ikzf1	1.33492	0.416748	0.445905	0.707703	1.12495	0.169858	0.755676	0.852785	-1.18665	-0.246891	0.651121	0.909413
Fignl1	-1.2075	-0.272029	0.550899	0.786584	1.22939	0.297937	0.512342	0.667864	1.48449	0.569966	0.211582	0.604615
Ddc	-1.58786	-0.667084	0.464748	0.722127	4.95188	2.30798	0.00521079	0.018907	7.86289	2.97506	0.000579258	0.0120822
Grb10	1.08454	0.11708	0.804895	0.927315	1.7749	0.827735	0.0761702	0.169052	1.63655	0.710655	0.126205	0.465416
Cobl	1.34218	0.424577	0.768651	0.909614	17.5108	4.13017	0.00207102	0.00878043	13.0465	3.70559	0.00438683	0.0529311
Vstm2a	-15.4331	-3.94795	2.43855e-07	6.77796e-06	-59.5288	-5.89552	2.4875e-12	1.04404e-10	-3.85722	-1.94756	0.00656724	0.0696575
Sec61g	1.29824	0.376554	0.139864	0.356763	1.03886	0.0550068	0.828944	0.901037	-1.24967	-0.321548	0.206362	0.5968
Egfr	46.0783	5.52601	5.39609e-05	0.000761482	272.176	8.0884	3.57875e-08	6.3311e-07	5.90682	2.56238	0.0168754	0.136694
Eldr	1.23546	0.305051	0.740055	0.895303	3.26887	1.70879	0.055409	0.131545	2.64587	1.40374	0.10974	0.436638
Fbxo48	2.0367	1.02623	0.297592	0.566779	-1.41751	-0.503355	0.613128	0.748363	-2.88704	-1.52959	0.12356	0.461602
Plek	-1.02265	-0.0323119	0.925071	0.983841	-1.38565	-0.470558	0.171741	0.313124	-1.35496	-0.438246	0.202965	0.593413
Cnrip1	10.3171	3.36697	0.00116161	0.00977326	31.6245	4.98297	5.77516e-06	5.70429e-05	3.06524	1.616	0.0818033	0.366888
Ppp3r1	-1.18699	-0.247302	0.320152	0.590179	-1.67237	-0.741894	0.0029929	0.0119945	-1.40892	-0.494591	0.0472714	0.264287
Pno1	1.17086	0.227565	0.555106	0.790742	-1.30323	-0.382091	0.322304	0.487668	-1.5259	-0.609656	0.114936	0.445884
Wdr92	-1.04423	-0.0624409	0.821415	0.935549	-1.24222	-0.312924	0.257227	0.418419	-1.18961	-0.250483	0.364754	0.758397
C1d	-1.04258	-0.0601579	0.835382	0.943225	-1.20098	-0.264209	0.36137	0.525969	-1.15193	-0.204051	0.480809	0.83102
Etaa1	-1.49819	-0.583219	0.177463	0.412278	1.01791	0.0256079	0.952317	0.971687	1.52502	0.608827	0.158179	0.524683
Etaa1os	1.41006	0.495758	0.648798	0.847324	2.57188	1.36282	0.194483	0.343765	1.82395	0.867067	0.392885	0.78023
Meis1	-4.65386	-2.21843	0.000403999	0.00411243	-1.74457	-0.802871	0.177772	0.321243	2.66763	1.41556	0.0212017	0.158289
Spred2	2.99012	1.5802	0.00892439	0.0486743	2.02344	1.01681	0.0886532	0.189864	-1.47774	-0.563391	0.33568	0.736818
Actr2	-1.3883	-0.473321	0.102063	0.289508	-2.05631	-1.04005	0.000366875	0.00204467	-1.48117	-0.566733	0.0505575	0.275575
Rab1	-1.21317	-0.278782	0.331431	0.601065	-1.51494	-0.599263	0.0373302	0.0955131	-1.24875	-0.320481	0.264338	0.668077
Cep68	-1.93729	-0.954037	0.0016957	0.0131352	-1.1644	-0.219581	0.46369	0.624621	1.66377	0.734456	0.0152398	0.127343
Slc1a4	6.42723	2.6842	0.00250298	0.018052	14.3131	3.83926	2.96731e-05	0.000239609	2.22694	1.15506	0.15556	0.52012
Sertad2	1.04838	0.0681608	0.855351	0.951927	-1.05098	-0.0717368	0.847653	0.912317	-1.10183	-0.139898	0.707918	0.925728
Aftph	-1.02726	-0.0388022	0.893211	0.968892	-1.17463	-0.23221	0.421763	0.585557	-1.14346	-0.193408	0.503407	0.8436
Lgalsl	-1.70181	-0.76707	0.104464	0.293928	2.67768	1.42098	0.00214459	0.00905564	4.5569	2.18805	4.91273e-06	0.00033627
Peli1	-1.16069	-0.214985	0.397242	0.663717	-1.18847	-0.24911	0.326424	0.491739	-1.02394	-0.0341242	0.893033	0.971132
Vps54	-1.5988	-0.676985	0.0144108	0.0698973	-2.10263	-1.07219	0.000117516	0.000774347	-1.31513	-0.395209	0.152505	0.514128
Ugp2	-1.14593	-0.196524	0.517835	0.762428	1.44293	0.528998	0.0822374	0.178885	1.6535	0.725522	0.0174352	0.13971
Mdh1	-1.14423	-0.194377	0.444749	0.707118	-1.15343	-0.205928	0.418052	0.581264	-1.00804	-0.0115508	0.96376	0.991093
Wdpcp	1.18264	0.242011	0.711217	0.880137	2.30672	1.20584	0.067198	0.152773	1.95049	0.963833	0.141073	0.495095
Otx1	17.7816	4.15231	0.0504196	0.175594	267.079	8.06112	2.99796e-05	0.000241419	15.02	3.90881	0.00362744	0.0460041
Ehbp1	-5.17687	-2.37208	1.95128e-07	5.5072e-06	-5.90813	-2.5627	2.01817e-08	3.80955e-07	-1.14126	-0.190623	0.667624	0.914495
Tmem17	1.10113	0.138981	0.816372	0.933043	2.44625	1.29057	0.0315517	0.0833044	2.22158	1.15159	0.0536996	0.286136
B3gnt2	-1.23327	-0.302494	0.227312	0.484524	-1.13521	-0.182953	0.464451	0.625301	1.08639	0.119541	0.632833	0.903089
Commd1	1.22477	0.292515	0.335595	0.604946	1.03457	0.0490249	0.871639	0.925939	-1.18385	-0.24349	0.42226	0.798006
Zrsr1	-1.17869	-0.23719	0.782326	0.917074	-3.32095	-1.7316	0.0516101	0.124054	-2.81748	-1.49441	0.0920447	0.392624
Cct4	-1.05003	-0.0704326	0.771085	0.910948	-1.00922	-0.0132416	0.956355	0.973335	1.04044	0.057191	0.81316	0.952828
Fam161a	-1.18265	-0.242026	0.659991	0.853411	-1.45384	-0.539871	0.32649	0.491767	-1.22931	-0.297845	0.5884	0.884987
Xpo1	-1.07169	-0.0998809	0.668664	0.857971	-1.25205	-0.324288	0.164781	0.304404	-1.1683	-0.224407	0.33628	0.736818
Usp34	-1.07645	-0.106279	0.755299	0.901852	1.09096	0.125604	0.711311	0.821288	1.17437	0.231883	0.494908	0.839308
Ahsa2	1.41077	0.496484	0.0662079	0.212914	1.53946	0.622421	0.02104	0.0597853	1.09122	0.125937	0.638368	0.905342
0610010F05Rik	-1.07462	-0.103826	0.756873	0.903118	-1.32974	-0.411144	0.220683	0.375487	-1.23741	-0.307318	0.359688	0.754282
Pex13	1.07898	0.109671	0.650995	0.848744	-1.03826	-0.0541747	0.822857	0.896483	-1.12027	-0.163846	0.498311	0.84083
Pus10	-1.07995	-0.11097	0.692023	0.870248	-1.39417	-0.479411	0.0874022	0.18764	-1.29096	-0.368441	0.188897	0.574297
Rel	3.7195	1.89511	0.00243416	0.0176775	2.36856	1.24401	0.0427179	0.106707	-1.57036	-0.651096	0.283244	0.686233
Papolg	1.62267	0.698366	0.0796402	0.24441	1.83753	0.877765	0.0276201	0.0746319	1.13241	0.179399	0.649198	0.909121
Bcl11a	9.22207	3.20509	0.0145137	0.070164	12.6329	3.65912	0.00622089	0.02191	1.36986	0.45403	0.705796	0.925551
Fancl	1.49403	0.579211	0.0541874	0.184719	1.20427	0.268161	0.370804	0.534969	-1.24061	-0.31105	0.296475	0.698531
Vrk2	1.41467	0.500463	0.0701132	0.222635	1.12621	0.171471	0.533745	0.68684	-1.25614	-0.328992	0.231697	0.628063
Ccdc85a	42.5805	5.41212	0.0137999	0.0675379	115.459	6.85124	0.00153243	0.00680421	2.71156	1.43912	0.314563	0.716709
Efemp1	1.6132	0.689926	0.592153	0.816608	38.0248	5.24887	0.000456525	0.00247582	23.571	4.55894	0.00162365	0.0260951
Pnpt1	-1.48454	-0.570013	0.0244568	0.103748	-1.50169	-0.586583	0.0204408	0.0584799	-1.01155	-0.0165703	0.947705	0.987036
Smek2	-1.19602	-0.258239	0.365809	0.633452	-1.28468	-0.361412	0.205726	0.357767	-1.07413	-0.103172	0.717689	0.928148
Cfap36	-1.11085	-0.151665	0.606008	0.824013	1.28468	0.361408	0.216546	0.370683	1.42709	0.513073	0.0800368	0.362371
Ccdc88a	-1.17393	-0.231347	0.354632	0.623233	-2.28369	-1.19137	2.58364e-06	2.78069e-05	-1.94534	-0.96002	0.000142178	0.00444056
Prorsd1	1.2288	0.297255	0.40045	0.666871	1.13849	0.18712	0.595611	0.735377	-1.07933	-0.110135	0.754134	0.938746
Mtif2	1.00191	0.00275782	0.991943	1	1.03823	0.0541228	0.842359	0.909636	1.03624	0.051365	0.850355	0.960893
Rps27a	1.45724	0.543242	0.0190046	0.0860257	1.37475	0.459165	0.0471072	0.115215	-1.06001	-0.0840766	0.715373	0.92752
Rtn4	1.35478	0.438056	0.0944818	0.275198	1.21933	0.286092	0.273956	0.43584	-1.11108	-0.151964	0.560562	0.87221
Eml6	-1.54224	-0.625025	0.182021	0.419379	-3.00727	-1.58846	0.000909376	0.00437026	-1.94994	-0.963431	0.0427318	0.247406
Sptbn1	-1.11801	-0.160927	0.69552	0.87181	1.20961	0.274537	0.504177	0.660512	1.35235	0.435465	0.290063	0.693753
Acyp2	-1.40667	-0.492284	0.480471	0.734906	-1.12358	-0.168105	0.807141	0.88675	1.25195	0.324179	0.640425	0.905836
Psme4	-1.04237	-0.0598675	0.822724	0.93653	-1.10294	-0.141351	0.596233	0.735835	-1.05811	-0.0814839	0.760101	0.939734
Erlec1	-1.04358	-0.061536	0.871807	0.959014	1.33757	0.419618	0.266977	0.429414	1.39586	0.481154	0.203543	0.593669
Asb3	-1.36567	-0.449611	0.0853277	0.25688	-1.44374	-0.529809	0.0422538	0.105801	-1.05716	-0.0801981	0.758561	0.939298
Chac2	3.02393	1.59642	0.00802048	0.0446156	3.42647	1.77672	0.00314891	0.012473	1.13312	0.180298	0.751875	0.938746
Bod1	1.01063	0.0152587	0.962737	0.99803	1.71641	0.779393	0.0170498	0.0503112	1.69835	0.764135	0.0193228	0.149276
D630024D03Rik	95.9911	6.58483	0.000404952	0.00411355	166.521	7.37956	4.93306e-05	0.000371514	1.73476	0.794732	0.448845	0.812692
Cpeb4	1.25109	0.323189	0.338331	0.607125	-1.01908	-0.0272644	0.935511	0.962788	-1.27496	-0.350454	0.2978	0.699739
Nsg2	6.90797	2.78826	0.00672392	0.038945	7.94348	2.98977	0.00388678	0.0148221	1.1499	0.201511	0.831797	0.95623
Il9r	-1.49266	-0.577885	0.555438	0.790906	7.48001	2.90304	0.00321739	0.0126962	11.1651	3.48093	0.00065612	0.0131117
Snrnp25	1.07322	0.101949	0.694803	0.871392	-1.0051	-0.00734073	0.977398	0.986015	-1.0787	-0.10929	0.673062	0.916933
Rhbdf1	-1.30528	-0.384357	0.42013	0.684698	3.22332	1.68855	0.000497099	0.00265264	4.20732	2.0729	2.47509e-05	0.00121306
Mpg	-1.75236	-0.809301	0.013237	0.0652187	-1.48379	-0.569287	0.0788673	0.173383	1.181	0.240014	0.460365	0.819129
Nprl3	-1.07992	-0.110923	0.735572	0.892717	-1.08475	-0.117363	0.720334	0.827695	-1.00447	-0.00643966	0.984332	0.99651
Hba-x	1.14533	0.195759	0.766264	0.907962	-2.03856	-1.02755	0.124615	0.24472	-2.33481	-1.22331	0.0680638	0.328484
Sh3pxd2b	-1.00185	-0.00266092	0.995908	1	-2.40342	-1.26509	0.0164219	0.0488821	-2.39899	-1.26243	0.0166435	0.135667
Ubtd2	-1.45656	-0.542562	0.182411	0.419856	1.02755	0.0392066	0.922119	0.955653	1.49668	0.581768	0.150782	0.512897
Efcab9	3.55498	1.82984	0.387839	0.655255	1.49256	0.577787	0.779774	0.867854	-2.38181	-1.25206	0.544633	0.863961
Stk10	-1.03943	-0.0557981	0.938776	0.989392	-1.47929	-0.564904	0.43823	0.601893	-1.42317	-0.509106	0.484537	0.833529
Fbxw11	1.1027	0.141038	0.532816	0.773545	-1.00717	-0.010307	0.963615	0.976908	-1.1106	-0.151345	0.502975	0.843166
Fgf18	-1.44742	-0.533482	0.712949	0.881201	7.12737	2.83337	0.0144931	0.0441545	10.3163	3.36685	0.00598947	0.0657182
Npm1	1.10292	0.14133	0.561718	0.795678	1.45714	0.543141	0.0259832	0.0710608	1.32117	0.401811	0.0990214	0.409859
Ranbp17	4.55183	2.18645	0.166913	0.397264	108.561	6.76236	5.11084e-06	5.11014e-05	23.85	4.57592	0.000262181	0.00682137
Gabrp	1	0	1	1	491.596	8.94133	3.02428e-05	0.000243082	491.596	8.94133	3.08413e-05	0.00141176
Lcp2	-1.10002	-0.137526	0.64817	0.847146	-1.46176	-0.547705	0.0699378	0.15785	-1.32885	-0.410179	0.174172	0.551581
Dock2	-1.05159	-0.0725696	0.858526	0.953232	-1.13391	-0.181304	0.656145	0.780777	-1.07828	-0.108734	0.789411	0.946337
Fam196b	3.02751	1.59813	0.216089	0.469834	2.48515	1.31334	0.30553	0.47048	-1.21824	-0.284797	0.820198	0.953445
Spdl1	1.56659	0.647628	0.169278	0.400904	-1.30531	-0.384398	0.414785	0.578479	-2.04489	-1.03203	0.0292961	0.193128
Slit3	-5.33662	-2.41593	0.0496226	0.173436	12.8114	3.67936	0.00115772	0.00535128	68.3696	6.09528	3.76405e-06	0.000274123
Pank3	-1.39539	-0.480666	0.152256	0.375588	-1.7555	-0.811882	0.0158863	0.0476167	-1.25807	-0.331217	0.324063	0.725711
Rars	-1.01091	-0.0156542	0.963307	0.998171	-1.12529	-0.170293	0.616741	0.751145	-1.11314	-0.154638	0.649474	0.909138
Wwc1	4.07707	2.02753	0.0194796	0.0875536	18.8727	4.23823	2.61221e-06	2.80731e-05	4.62898	2.21069	0.00570266	0.063691
Mat2b	1.00363	0.00522957	0.984403	1	1.02965	0.0421511	0.874706	0.92765	1.02592	0.0369215	0.890149	0.970517
Hmmr	-1.31422	-0.394203	0.355103	0.623693	-1.06003	-0.0841024	0.842904	0.909931	1.23979	0.3101	0.466088	0.822196
Nudcd2	1.10735	0.147117	0.70018	0.874796	1.03791	0.0536826	0.888148	0.936481	-1.06691	-0.0934345	0.806542	0.951686
Ccng1	-1.0614	-0.0859673	0.731053	0.890295	-1.04098	-0.0579443	0.81667	0.891998	1.01961	0.028023	0.91074	0.975947
Pttg1	-1.07787	-0.108189	0.674979	0.86178	1.02983	0.0424049	0.869165	0.924509	1.11003	0.150594	0.558873	0.87191
Slu7	1.06886	0.0960666	0.692108	0.870248	-1.01402	-0.0200821	0.933976	0.961991	-1.08384	-0.116149	0.631825	0.902937
C1qtnf2	51.0764	5.67459	0.00265695	0.0189849	198.703	7.63447	1.46582e-05	0.000129815	3.8903	1.95988	0.0620038	0.312322
Ccnjl	1.03726	0.0527746	0.960984	0.997696	4.57437	2.19357	0.0444274	0.110114	4.41006	2.1408	0.0486972	0.269583
Pwwp2a	-1.01829	-0.026145	0.933527	0.987302	1.12653	0.171883	0.581711	0.724999	1.14713	0.198028	0.526045	0.854894
Ttc1	1.14558	0.196075	0.41839	0.683488	-1.08863	-0.122513	0.612815	0.748167	-1.24711	-0.318588	0.188243	0.573668
Adra1b	7.61787	2.92939	0.232352	0.489993	10.6497	3.41274	0.169788	0.310687	1.39799	0.483355	0.82484	0.953861
Il12b	73.3741	6.1972	1.06952e-09	5.23956e-08	1.916	0.938099	0.260409	0.421815	-38.2954	-5.2591	5.6017e-08	1.05197e-05
Ublcp1	-1.40974	-0.495431	0.0533908	0.182684	-1.02684	-0.0382047	0.88074	0.93115	1.3729	0.457227	0.0740039	0.345446
Rnf145	2.35901	1.23818	0.000381581	0.00391141	2.94773	1.5596	8.94411e-06	8.36611e-05	1.24956	0.32142	0.348791	0.747024
Ebf1	11.4996	3.52352	0.00144205	0.0116061	29.225	4.86913	3.38258e-05	0.00026653	2.54138	1.34561	0.18255	0.56354
Gm12159	155.67	7.28235	0.00576874	0.0345182	25.3132	4.66182	0.0610983	0.142192	-6.14977	-2.62053	0.176184	0.553979
Clint1	1.80748	0.85398	0.00461382	0.0291994	1.64238	0.71579	0.0173176	0.0509169	-1.10052	-0.13819	0.644067	0.906915
Lsm11	-1.12	-0.163502	0.700268	0.874796	1.06435	0.0899701	0.831176	0.902592	1.19207	0.253472	0.549089	0.865744
Thg1l	1.24234	0.313064	0.527295	0.769339	-1.10163	-0.139635	0.777607	0.866453	-1.3686	-0.452699	0.357955	0.752959
Adam19	11.1327	3.47673	1.15185e-06	2.67814e-05	13.1592	3.71799	2.62533e-07	3.76649e-06	1.18203	0.241269	0.707923	0.925728
Cyfip2	7.57724	2.92167	0.0010403	0.00896268	6.76077	2.75719	0.00183183	0.00794341	-1.12077	-0.164485	0.842595	0.958777
Fndc9	6.68728	2.74142	0.0699312	0.222154	3.40879	1.76926	0.231212	0.38751	-1.96178	-0.97216	0.485575	0.833846
Itk	7.94245	2.98958	0.00292462	0.0204291	13.701	3.77621	0.000282037	0.00162841	1.72503	0.786621	0.399842	0.786084
Med7	1.37057	0.454779	0.0770675	0.238363	1.4132	0.498967	0.0517878	0.12442	1.0311	0.0441881	0.862533	0.964236
Havcr2	-1.25328	-0.325705	0.242154	0.502561	-4.46953	-2.16012	1.04646e-13	5.82833e-12	-3.56627	-1.83442	1.75687e-10	6.77227e-08
Havcr1	343.091	8.42245	0.00069208	0.00638882	157.613	7.30024	0.0026289	0.0107504	-2.1768	-1.12221	0.486329	0.834162
Timd4	37.1765	5.21632	2.20102e-06	4.81201e-05	164.258	7.35982	1.28744e-09	3.18554e-08	4.41833	2.1435	0.0243603	0.173434
Gnb2l1	1.21976	0.2866	0.244808	0.505895	1.30213	0.380868	0.122267	0.241273	1.06752	0.0942679	0.701648	0.924228
Snord96a	-1.20277	-0.266362	0.642922	0.844545	1.64703	0.719871	0.190933	0.339048	1.98101	0.986233	0.0773791	0.354572
Trim41	-1.86985	-0.902923	0.157115	0.383314	-1.4307	-0.516724	0.412669	0.576736	1.30695	0.386199	0.542718	0.863365
Trim7	4.39297	2.1352	0.000331617	0.00348191	5.42757	2.44031	4.5782e-05	0.000348552	1.23551	0.305109	0.585154	0.884008
Irgm1	2.05139	1.0366	0.00479582	0.0300853	1.96238	0.972607	0.00804193	0.0271288	-1.04535	-0.0639922	0.860165	0.963403
Gm5431	5.10648	2.35233	1.30631e-06	3.01335e-05	5.44142	2.44398	5.1648e-07	6.93024e-06	1.06559	0.0916534	0.840246	0.958026
Gm12185	1.6077	0.685001	0.691504	0.870248	1.52016	0.604223	0.725649	0.831129	-1.05759	-0.0807778	0.962396	0.990972
Psme2b	-1.08451	-0.117048	0.796513	0.9236	1.01383	0.0198103	0.965065	0.97768	1.09951	0.136858	0.762432	0.940513
9930111J21Rik1	-1.06948	-0.0969054	0.807867	0.928655	1.06195	0.0867121	0.827435	0.900399	1.13573	0.183617	0.644552	0.907129
9930111J21Rik2	-1.0196	-0.0280064	0.961404	0.9978	-1.13806	-0.186578	0.745476	0.845432	-1.11618	-0.158572	0.783014	0.944463
Tgtp1	7.39407	2.88637	0.000210115	0.00238033	8.28911	3.05122	9.60081e-05	0.000652285	1.12105	0.164848	0.816281	0.952943
Tgtp2	17.4334	4.12378	1.54058e-12	1.39299e-10	22.8647	4.51505	2.50826e-14	1.55025e-12	1.31154	0.391267	0.436649	0.805854
Ifi47	4.16117	2.05699	9.38078e-05	0.00120324	4.772	2.2546	2.11364e-05	0.000178345	1.14679	0.197607	0.696058	0.921404
Zfp62	1.27628	0.351942	0.296329	0.56526	1.28082	0.35707	0.288753	0.451955	1.00356	0.00512753	0.987819	0.997489
Mgat1	-1.83936	-0.879207	0.000211831	0.00239289	-2.17475	-1.12085	2.56916e-06	2.77121e-05	-1.18234	-0.241641	0.305535	0.706471
Flt4	-1.26268	-0.336495	0.701096	0.874796	2.49828	1.32093	0.123532	0.243048	3.15454	1.65743	0.0563138	0.294534
Scgb3a1	1.66632	0.736662	0.496202	0.745167	259.179	8.01781	1.09106e-12	4.88743e-11	155.54	7.28114	1.17151e-11	7.46101e-09
Cnot6	1.53596	0.619136	0.0178785	0.0823137	1.61271	0.689487	0.00831693	0.0278524	1.04997	0.0703502	0.786344	0.94523
Gfpt2	5.62086	2.49079	0.0252744	0.106232	31.6553	4.98437	5.69985e-05	0.000418713	5.63175	2.49358	0.0234495	0.16879
Mapk9	-1.08229	-0.114087	0.640199	0.84354	-1.11501	-0.157055	0.519454	0.674675	-1.03023	-0.0429678	0.860125	0.963403
Rnf130	1.30892	0.388382	0.0844402	0.254974	1.15608	0.209243	0.351962	0.517001	-1.13221	-0.17914	0.425331	0.800186
Tbc1d9b	-2.75099	-1.45995	9.71987e-06	0.000173842	-2.64485	-1.40318	2.04903e-05	0.000173392	1.04013	0.0567653	0.860765	0.963656
3010026O09Rik	-1.32611	-0.407199	0.273451	0.538882	1.13864	0.187312	0.608537	0.74566	1.50996	0.594511	0.10734	0.431124
Sqstm1	-1.30746	-0.386763	0.108783	0.30196	-1.3791	-0.463724	0.0546406	0.130061	-1.05479	-0.0769611	0.749292	0.938499
Mgat4b	-2.30722	-1.20616	0.00935401	0.0503926	-1.76476	-0.819468	0.0751754	0.167402	1.30739	0.386688	0.398866	0.784768
Ltc4s	-5.19002	-2.37574	0.0063942	0.0373901	-2.16482	-1.11424	0.183727	0.329242	2.39744	1.26149	0.133789	0.480212
Maml1	1.04508	0.0636083	0.895063	0.969496	-1.22692	-0.295045	0.540606	0.692626	-1.28223	-0.358654	0.45713	0.817781
Canx	-1.30402	-0.382963	0.173385	0.406308	-1.47063	-0.556433	0.0482584	0.117482	-1.12777	-0.173469	0.536985	0.860586
Hnrnph1	1.07207	0.100405	0.700813	0.874796	1.33093	0.412433	0.114521	0.229865	1.24145	0.312027	0.232098	0.628063
Rufy1	-1.37779	-0.462356	0.035703	0.136583	-1.64698	-0.719826	0.00110363	0.00513533	-1.19538	-0.25747	0.24177	0.639598
Adamts2	-6.96318	-2.79975	2.3991e-09	1.10509e-07	-1.51058	-0.595099	0.169391	0.310077	4.60962	2.20465	1.64061e-06	0.000140536
Zfp354c	1.95311	0.965776	0.389328	0.656374	4.38386	2.1322	0.0629449	0.145309	2.24455	1.16643	0.291894	0.695107
Zfp2	-3.9318	-1.97519	0.0274559	0.112717	1.44464	0.530711	0.525716	0.680333	5.68004	2.5059	0.00555939	0.0624972
Zfp354b	1	0	1	1	96.9015	6.59845	0.00395848	0.0150101	96.9015	6.59845	0.00400772	0.0494567
Zfp354a	-6.33381	-2.66307	0.00688138	0.0396844	1.32456	0.405515	0.647995	0.774337	8.38952	3.06859	0.00200531	0.0300229
BC049762	-1.27046	-0.345351	0.800406	0.925802	-1.36376	-0.447585	0.74162	0.842639	-1.07343	-0.102234	0.94014	0.984621
Clk4	-1.28965	-0.366982	0.285754	0.553846	-1.3072	-0.386477	0.26073	0.42204	-1.0136	-0.0194949	0.954714	0.989328
Col23a1	5.41139	2.436	0.0041565	0.0270598	7.86994	2.97635	0.000519102	0.00275201	1.45433	0.540351	0.484478	0.833525
Phykpl	1.16974	0.226182	0.460466	0.718613	1.48266	0.56819	0.0627134	0.144952	1.26752	0.342008	0.260728	0.663187
Hnrnpab	1.05874	0.0823541	0.736505	0.893012	1.06163	0.0862866	0.724366	0.830489	1.00273	0.00393245	0.987176	0.997459
Nhp2	-1.04046	-0.0572209	0.872078	0.959168	-1.04489	-0.0633456	0.858455	0.918848	-1.00425	-0.00612469	0.986243	0.997273
Rmnd5b	-1.34886	-0.431736	0.0685888	0.218839	-1.41179	-0.497527	0.0357012	0.0920364	-1.04666	-0.0657914	0.781021	0.944463
N4bp3	-1.55419	-0.636163	0.172562	0.405532	-1.30785	-0.387198	0.403938	0.568714	1.18835	0.248966	0.592186	0.886934
D930048N14Rik	-1.3278	-0.409039	0.700834	0.874796	-1.76609	-0.820562	0.442862	0.605558	-1.33009	-0.411523	0.699678	0.923073
0610009B22Rik	-1.12399	-0.168633	0.728478	0.888595	-1.1017	-0.139731	0.773315	0.863575	1.02024	0.0289025	0.952499	0.988436
Sec24a	-1.5863	-0.665663	0.0483248	0.170241	-1.56184	-0.643244	0.0555033	0.131726	1.01566	0.0224186	0.946819	0.986626
Sar1b	-1.0404	-0.0571347	0.822571	0.936501	-1.17982	-0.238564	0.349055	0.514175	-1.13401	-0.181429	0.47631	0.828021
Jade2	1.01149	0.0164774	0.975857	1	-1.00968	-0.0138973	0.979571	0.987254	-1.02128	-0.0303747	0.955397	0.989442
Cdkn2aipnl	1.06121	0.0857132	0.705057	0.877234	-1.00593	-0.00852789	0.969921	0.981377	-1.0675	-0.0942411	0.67687	0.917038
Ube2b	1.11335	0.154913	0.512761	0.758073	1.30468	0.3837	0.105005	0.215211	1.17185	0.228787	0.333203	0.73439
Cdkl3	2.08612	1.06082	0.0850056	0.256154	4.46222	2.15776	0.000541752	0.00284328	2.13901	1.09694	0.0658611	0.321578
Ppp2ca	-1.07894	-0.109613	0.645787	0.846068	-1.05894	-0.0826229	0.728934	0.833783	1.01888	0.0269898	0.90987	0.975536
Skp1a	-1.17895	-0.237499	0.331639	0.60107	1.06219	0.0870378	0.72162	0.828393	1.25226	0.324536	0.184582	0.567047
Tcf7	8.37253	3.06566	0.000488159	0.004802	13.4168	3.74597	3.55669e-05	0.000278601	1.60248	0.680309	0.403572	0.787643
Vdac1	-1.70521	-0.769951	0.00163597	0.01277	-1.22577	-0.293692	0.226513	0.382518	1.39113	0.476259	0.0505298	0.275575
9530068E07Rik	1.01985	0.0283606	0.901475	0.971942	-1.01376	-0.0197095	0.931411	0.960905	-1.03388	-0.0480701	0.833733	0.95623
Hspa4	1.05781	0.0810792	0.722738	0.886359	1.00065	0.000933671	0.996739	0.998475	-1.05712	-0.0801455	0.725676	0.930569
Zcchc10	-1.05936	-0.0831986	0.828126	0.939176	1.07921	0.109977	0.773064	0.863558	1.14328	0.193176	0.612834	0.894451
Aff4	-1.10973	-0.150206	0.544587	0.780915	1.20525	0.26933	0.276399	0.438598	1.3375	0.419537	0.0904652	0.38883
Uqcrq	1.24821	0.319864	0.318475	0.588493	1.4353	0.521349	0.104355	0.214419	1.14988	0.201484	0.529163	0.856287
Gdf9	3.69925	1.88723	0.0454245	0.163203	8.33119	3.05852	0.00134571	0.00609055	2.25213	1.17129	0.175786	0.553746
Shroom1	2.00197	1.00142	0.612437	0.828279	5.14692	2.36371	0.247692	0.40693	2.57093	1.36229	0.491479	0.837047
Sept8	-1.24585	-0.317128	0.598171	0.819722	-1.07991	-0.110905	0.853571	0.915864	1.15366	0.206222	0.731593	0.933304
Kif3a	1.8292	0.871216	0.0439981	0.159028	2.30651	1.20571	0.00554971	0.0199245	1.26093	0.334494	0.434785	0.804742
Il4	35.6917	5.15752	0.0177273	0.0817858	208.958	7.70707	0.000284379	0.00164064	5.85453	2.54955	0.0740456	0.345512
Rad50	-1.32034	-0.400906	0.110231	0.304941	-1.24225	-0.312956	0.210821	0.364078	1.06286	0.08795	0.725467	0.930545
Il5	5.42335	2.43918	0.346957	0.615207	11.5598	3.53105	0.1854	0.331572	2.13149	1.09186	0.650476	0.909392
Irf1	3.9049	1.96529	1.14388e-05	0.000200426	4.29137	2.10144	3.00028e-06	3.17544e-05	1.09897	0.136151	0.752571	0.938746
Gm12216	2.1511	1.10507	0.130325	0.340102	2.85109	1.51151	0.0373078	0.0954892	1.32541	0.406439	0.55874	0.87191
Slc22a5	-1.34378	-0.426295	0.132865	0.344483	-1.29967	-0.378143	0.180509	0.324708	1.03394	0.0481521	0.8649	0.96453
Slc22a21	5.49455	2.458	7.43235e-05	0.000992425	2.49656	1.31994	0.0291402	0.0780258	-2.20084	-1.13806	0.0516092	0.279369
Slc22a4	5.56966	2.47759	1.51376e-07	4.36487e-06	3.2858	1.71625	0.000210414	0.00127467	-1.69507	-0.761342	0.0830702	0.370366
Pdlim4	65.0721	6.02397	3.3961e-06	6.977e-05	51.8035	5.69498	8.26742e-06	7.82308e-05	-1.25613	-0.32899	0.751216	0.938746
P4ha2	7.28518	2.86496	0.000322046	0.00339132	23.9091	4.57949	8.78813e-08	1.40533e-06	3.28188	1.71452	0.0227249	0.165609
Csf2	-1.72396	-0.785727	0.684373	0.866139	6.51865	2.70457	0.172027	0.313453	11.2379	3.4903	0.0909727	0.389888
Fnip1	-1.01474	-0.0211047	0.946606	0.992812	-1.10598	-0.145328	0.644252	0.771875	-1.08992	-0.124223	0.693124	0.92088
Rapgef6	1.53536	0.618577	0.105926	0.296448	2.07605	1.05384	0.00619089	0.0218516	1.35216	0.435267	0.253658	0.654399
Cdc42se2	1.37239	0.456693	0.102291	0.28986	1.13146	0.178181	0.523056	0.678149	-1.21294	-0.278512	0.318252	0.720004
Lyrm7	2.9959	1.58299	0.0517188	0.178695	5.47955	2.45406	0.00287979	0.0115983	1.82902	0.871067	0.256567	0.657764
Hint1	1.10399	0.142733	0.685987	0.866983	1.17607	0.233979	0.507469	0.663224	1.06529	0.0912454	0.795927	0.948518
Gpx3	3.04283	1.60542	1.93877e-05	0.000318375	5.6799	2.50586	8.58042e-11	2.61838e-09	1.86665	0.90045	0.0140188	0.120156
Tnip1	1.14582	0.196382	0.496753	0.745606	-1.20275	-0.266342	0.35681	0.521647	-1.37814	-0.462725	0.109763	0.436638
Anxa6	1.67503	0.744191	0.0109169	0.0564855	1.70129	0.766631	0.00874659	0.0289466	1.01568	0.0224402	0.938449	0.984349
Ccdc69	1.84362	0.882541	0.0166115	0.0776405	1.40727	0.492901	0.178724	0.322329	-1.31007	-0.38964	0.284562	0.687753
Gm2a	1.99494	0.996343	0.0242429	0.10308	-1.2041	-0.267959	0.54091	0.692773	-2.40211	-1.2643	0.00446949	0.053759
Slc36a3	2.34042	1.22677	0.364423	0.632025	3.45765	1.78979	0.187951	0.335187	1.47737	0.563027	0.66755	0.914495
Slc36a2	17.3949	4.1206	5.13193e-07	1.29385e-05	2.85327	1.51262	0.0426358	0.106557	-6.0965	-2.60798	0.000628733	0.0127381
Slc36a1	-1.12438	-0.169132	0.723826	0.88674	-1.32796	-0.40921	0.392286	0.556372	-1.18106	-0.240078	0.615745	0.89603
Fat2	1	0	1	1	79.7001	6.31651	0.0229483	0.0641134	79.7001	6.31651	0.023122	0.166925
Sparc	2.38689	1.25513	0.00128266	0.0105731	19.3413	4.27361	8.69675e-23	2.65396e-20	8.10316	3.01848	1.70666e-13	1.92301e-10
Atox1	1.74444	0.802765	0.00175947	0.0135361	-1.09534	-0.131384	0.606676	0.744105	-1.91076	-0.93415	0.000279187	0.00711224
G3bp1	-1.13485	-0.182506	0.392839	0.659671	-1.24523	-0.316411	0.138633	0.266146	-1.09726	-0.133905	0.530584	0.856869
Gria1	1	0	1	1	1	0	1	1	1	0	1	1
Fam114a2	1.08545	0.118288	0.616692	0.830662	1.15103	0.202924	0.389814	0.554746	1.06042	0.0846364	0.71966	0.92851
Mfap3	-1.08018	-0.111268	0.645885	0.846068	-1.27369	-0.34902	0.149589	0.282296	-1.17915	-0.237752	0.32622	0.726823
Galnt10	1.03804	0.0538552	0.866799	0.956628	-1.09481	-0.130684	0.683942	0.802056	-1.13645	-0.18454	0.565439	0.875084
2010001A14Rik	-1.04873	-0.0686424	0.91924	0.981295	2.02283	1.01638	0.115698	0.231586	2.1214	1.08502	0.0934984	0.395858
Sap30l	1.06293	0.0880513	0.738812	0.89439	1.10622	0.145644	0.579818	0.723193	1.04073	0.0575926	0.826594	0.954434
Larp1	1.06124	0.0857469	0.708329	0.878544	-1.10158	-0.139574	0.542436	0.693757	-1.16904	-0.225321	0.325515	0.726739
Cnot8	1.08785	0.121486	0.583381	0.81068	1.02478	0.0353074	0.873233	0.926695	-1.06155	-0.0861784	0.69691	0.921404
Gemin5	-1.19421	-0.256058	0.516341	0.761285	1.37802	0.4626	0.239472	0.397145	1.64565	0.718659	0.068817	0.331153
Mrpl22	-1.10794	-0.147879	0.696873	0.872507	-1.02316	-0.0330325	0.930517	0.96028	1.08286	0.114846	0.7619	0.940513
Gm12250	4.14564	2.0516	0.0103977	0.0546287	3.13676	1.64927	0.0369644	0.0947942	-1.32163	-0.402322	0.601194	0.889434
Igtp	1.57282	0.653352	0.0586384	0.195633	1.64232	0.715736	0.0383271	0.0975427	1.04419	0.0623836	0.85585	0.962405
Irgm2	1.3076	0.386921	0.16464	0.394251	2.05888	1.04186	0.000187158	0.0011548	1.57455	0.65494	0.0178497	0.141791
Zfp692	1.08528	0.118067	0.721177	0.885418	1.1026	0.140906	0.669353	0.790254	1.01596	0.0228394	0.944742	0.986107
Zfp672	-1.28869	-0.365909	0.232548	0.490299	-1.02247	-0.0320626	0.916152	0.952231	1.26037	0.333846	0.274696	0.677104
Sh3bp5l	1.0602	0.0843427	0.732981	0.890928	1.05122	0.0720652	0.769961	0.862604	-1.00855	-0.0122775	0.96024	0.990706
Fam183b	1	0	1	1	216.32	7.75702	7.94576e-07	1.00448e-05	216.32	7.75702	8.23488e-07	8.49469e-05
2810021J22Rik	-1.04893	-0.0689116	0.886142	0.965574	-1.00241	-0.00346637	0.994228	0.996882	1.04641	0.0654452	0.891346	0.970811
Zfp39	1.42717	0.513159	0.328022	0.598514	2.07055	1.05002	0.044964	0.111189	1.45081	0.536857	0.299602	0.700937
Rnf187	-1.04508	-0.0636074	0.765975	0.907908	-1.063	-0.0881442	0.679877	0.798731	-1.01715	-0.0245369	0.908553	0.975363
Hist3h2ba	2.76271	1.46609	0.0338989	0.131816	4.0155	2.00558	0.00313204	0.0124163	1.45346	0.539496	0.386225	0.773929
Hist3h2a	1.22858	0.296995	0.243351	0.503918	1.44183	0.5279	0.0375418	0.0959037	1.17357	0.230906	0.360812	0.754908
Trim11	-1.3376	-0.419652	0.175655	0.409581	-1.19473	-0.256681	0.406242	0.570984	1.11959	0.162971	0.598267	0.888761
Obscn	-2.06316	-1.04485	0.237185	0.496162	1.68345	0.751423	0.371728	0.53585	3.47323	1.79628	0.0408326	0.240582
Iba57	-1.78936	-0.839442	0.00938348	0.0504586	-1.70119	-0.76654	0.0169754	0.050162	1.05183	0.072902	0.820778	0.953511
Guk1	-1.29087	-0.368349	0.158726	0.386217	-1.28125	-0.35755	0.170601	0.311748	1.00751	0.0107988	0.966987	0.99194
2610507I01Rik	-1.91571	-0.93788	0.00267191	0.0190268	-1.73812	-0.797531	0.0100515	0.0324518	1.10217	0.140349	0.651499	0.909492
Mrpl55	1.05986	0.0838712	0.785103	0.917733	-1.12292	-0.167252	0.586328	0.728892	-1.19013	-0.251123	0.413907	0.794157
2310033P09Rik	1.10006	0.137576	0.629827	0.838159	-1.04164	-0.0588594	0.836299	0.906073	-1.14586	-0.196435	0.490139	0.836193
Arf1	-1.07791	-0.10824	0.633965	0.840468	-1.3013	-0.379958	0.0950417	0.200284	-1.20724	-0.271718	0.232242	0.628063
Wnt9a	-1.01237	-0.0177326	0.99257	1	40.1113	5.32594	0.002155	0.0090917	40.6073	5.34367	0.0021068	0.0311093
Snap47	1.10769	0.147557	0.674224	0.861556	2.35108	1.23332	0.000503329	0.00268198	2.1225	1.08577	0.00211171	0.0311351
Jmjd4	-1.11187	-0.152994	0.685681	0.866983	1.51775	0.601937	0.107622	0.219709	1.68755	0.754931	0.0444118	0.253483
Zfp867	-1.61323	-0.689954	0.28126	0.548077	2.93214	1.55196	0.0146224	0.0444745	4.73023	2.24191	0.000609275	0.0125346
Zkscan17	1.0192	0.0274371	0.929708	0.985766	1.21126	0.276506	0.371831	0.535923	1.18844	0.249069	0.420974	0.797829
4933439C10Rik	1.57851	0.658564	0.125774	0.331833	2.60561	1.38162	0.00120853	0.0055494	1.65068	0.72306	0.0825235	0.369173
Nlrp3	1.03675	0.0520656	0.910194	0.977001	-1.09236	-0.127444	0.782478	0.869763	-1.1325	-0.179509	0.697409	0.921657
Mprip	-1.17862	-0.237098	0.429819	0.692551	1.16529	0.220684	0.461762	0.622617	1.37343	0.457782	0.127647	0.468262
Flcn	-1.02131	-0.0304198	0.915613	0.979471	1.19593	0.258136	0.368562	0.532988	1.22142	0.288556	0.314925	0.716976
Gm16062	3.49245	1.80424	0.0109532	0.0566535	6.21559	2.63589	0.00022917	0.00137071	1.77972	0.831653	0.208101	0.599345
Cops3	-1.0353	-0.0500487	0.846618	0.949125	1.32149	0.402164	0.119707	0.237436	1.36814	0.452212	0.0803778	0.363291
Nt5m	-1.08834	-0.122123	0.68972	0.869555	-1.08922	-0.123294	0.686046	0.803486	-1.00081	-0.00117063	0.99694	0.999123
Med9	1.07427	0.103356	0.784778	0.917733	1.01432	0.0205129	0.956717	0.973531	-1.0591	-0.082843	0.826434	0.954434
Rasd1	4.41034	2.14089	0.0463149	0.165671	9.8743	3.30368	0.00305115	0.012166	2.2389	1.16279	0.255414	0.656485
Pemt	-1.19064	-0.251732	0.751481	0.90015	1.45249	0.538532	0.493922	0.651763	1.72939	0.790264	0.318186	0.720004
Rai1	1.17398	0.231406	0.661137	0.854149	1.38674	0.471695	0.371202	0.535332	1.18123	0.240288	0.647931	0.908972
Srebf1	-2.04943	-1.03522	2.09008e-06	4.63169e-05	-2.34628	-1.23037	1.90075e-08	3.60184e-07	-1.14485	-0.195155	0.367112	0.759667
Tom1l2	-1.86385	-0.898287	0.02913	0.117547	1.54471	0.62734	0.124808	0.245033	2.87912	1.52563	0.000252695	0.00666933
Lrrc48	-1.27517	-0.350686	0.667001	0.857214	5.9444	2.57153	0.000847925	0.00412638	7.5801	2.92222	0.00021779	0.00598806
Atpaf2	1.07351	0.102331	0.706199	0.877692	1.07754	0.107746	0.690831	0.806833	1.00376	0.00541504	0.984043	0.996492
Gid4	-1.69366	-0.76014	0.0187318	0.0852372	-1.42217	-0.508092	0.113849	0.228819	1.1909	0.252049	0.433561	0.804533
Drg2	1.02687	0.0382541	0.889401	0.967614	1.11731	0.160024	0.560351	0.70847	1.08807	0.12177	0.657612	0.911416
Myo15	10.7418	3.42516	0.00187953	0.0143467	4.68744	2.2288	0.0399411	0.100907	-2.2916	-1.19636	0.210761	0.603329
Alkbh5	1.12531	0.170317	0.472104	0.727781	1.21975	0.286585	0.225867	0.38178	1.08393	0.116269	0.62281	0.89892
Llgl1	-1.08019	-0.111285	0.717448	0.883247	1.03812	0.0539784	0.860442	0.919592	1.12137	0.165264	0.590618	0.886675
Flii	-1.34896	-0.431847	0.076288	0.236551	-1.75174	-0.808791	0.00094914	0.00453072	-1.29859	-0.376944	0.121709	0.458537
Mief2	-1.31244	-0.392253	0.29105	0.559709	-1.10457	-0.14348	0.697459	0.812113	1.1882	0.248773	0.501842	0.842869
Top3a	-1.22638	-0.294401	0.39903	0.665565	-1.55853	-0.64019	0.0673026	0.15294	-1.27085	-0.345789	0.322385	0.723945
Smcr8	-1.1793	-0.237927	0.51107	0.757248	-1.25855	-0.331758	0.358883	0.523555	-1.0672	-0.0938307	0.795265	0.948233
Shmt1	-1.64758	-0.720346	0.162052	0.391126	-1.45736	-0.543358	0.289566	0.452917	1.13052	0.176988	0.73005	0.932569
Dhrs7b	-4.1182	-2.04201	4.09561e-07	1.07514e-05	-5.97019	-2.57778	3.67564e-10	9.98901e-09	-1.44971	-0.535763	0.169315	0.544365
Tmem11	-1.31417	-0.39415	0.172448	0.405514	-1.38491	-0.469792	0.103637	0.213453	-1.05383	-0.0756421	0.793136	0.947546
Natd1	-1.98368	-0.988182	0.00157272	0.0124257	-1.16832	-0.224432	0.466194	0.626726	1.6979	0.76375	0.0141537	0.120983
Map2k3os	1.79929	0.84743	0.137115	0.351621	1.98617	0.989988	0.0806607	0.176083	1.10386	0.142558	0.79651	0.948713
Map2k3	-1.28971	-0.36705	0.160329	0.388696	-1.45678	-0.542782	0.038134	0.0971286	-1.12954	-0.175733	0.501046	0.842189
Tnfrsf13b	3.11126	1.6375	0.000307083	0.00326066	2.88419	1.52817	0.000722357	0.0036249	-1.07873	-0.109329	0.80339	0.950163
Usp22	-1.93156	-0.949766	0.000840864	0.00747843	-2.03918	-1.02799	0.00030489	0.0017425	-1.05572	-0.0782247	0.781622	0.944463
Aldh3a1	5.21511	2.3827	0.230291	0.487191	105.688	6.72366	0.00183579	0.00795429	20.2657	4.34097	0.0205148	0.154966
Aldh3a2	-1.55646	-0.63827	0.00591112	0.0352524	-1.96105	-0.971625	3.03784e-05	0.000243827	-1.25994	-0.333354	0.149673	0.510814
Mfap4	-1.08979	-0.124056	0.881827	0.963498	14.8581	3.89318	9.26827e-06	8.64724e-05	16.1923	4.01724	5.9261e-06	0.000392785
Mapk7	1.30005	0.378572	0.169129	0.400681	1.33211	0.413715	0.132409	0.256857	1.02466	0.0351432	0.897999	0.972705
B9d1	1.31231	0.392106	0.64939	0.847796	4.50211	2.1706	0.0133958	0.0413097	3.43068	1.77849	0.0390449	0.233702
Epn2	5.65222	2.49882	0.000257833	0.00281217	27.417	4.777	3.87177e-11	1.241e-09	4.85065	2.27818	0.000273279	0.00702148
Grap	15.315	3.93688	9.34222e-11	5.97576e-09	35.4932	5.14947	1.02069e-15	8.2149e-14	2.31754	1.21259	0.025159	0.176414
Fam83g	7.88625	2.97934	0.100546	0.286761	18.131	4.18039	0.0249878	0.0688659	2.29907	1.20105	0.448762	0.812692
Prpsap2	1.31136	0.391063	0.164666	0.394251	1.49462	0.579776	0.0389213	0.0986535	1.13975	0.188713	0.499068	0.84114
Ulk2	-1.64426	-0.717441	0.00908123	0.0493405	-1.65017	-0.722618	0.00850319	0.0283143	-1.00359	-0.00517693	0.984914	0.996849
Akap10	-1.20392	-0.267736	0.281224	0.548077	-1.21559	-0.281657	0.256221	0.417292	-1.0097	-0.0139209	0.955261	0.98944
Specc1	-1.81944	-0.863494	0.00149587	0.0119278	-2.84785	-1.50987	4.39623e-08	7.56709e-07	-1.56523	-0.646377	0.0174176	0.13971
Adora2b	4.2481	2.08682	9.76192e-05	0.00124233	2.68898	1.42706	0.00662895	0.0230808	-1.57982	-0.659759	0.199285	0.589366
Zswim7	1.70438	0.769245	0.0886033	0.2639	1.95815	0.969491	0.0317581	0.0837582	1.14889	0.200246	0.652708	0.909492
Ttc19	1.58162	0.6614	0.0857651	0.257965	1.63377	0.708201	0.0653323	0.149673	1.03297	0.0468011	0.902148	0.974161
Ncor1	-1.00233	-0.00335162	0.991779	1	1.03657	0.0518179	0.873388	0.926695	1.03898	0.0551695	0.86528	0.96453
Pigl	-1.02414	-0.034407	0.923122	0.983267	1.58585	0.665254	0.0600429	0.140272	1.62412	0.699661	0.0481719	0.267686
Cenpv	-3.60907	-1.85163	1.23468e-05	0.000214538	-2.55812	-1.35508	0.00105193	0.00492604	1.41083	0.496544	0.232521	0.628063
Ubb	1.06554	0.0915887	0.683641	0.866065	1.06665	0.0930875	0.678701	0.798139	1.00104	0.00149881	0.994678	0.998418
Gm1821	-1.01542	-0.0220783	0.934161	0.987557	1.02853	0.0405895	0.879129	0.930096	1.0444	0.0626678	0.814407	0.952828
Trpv2	-1.79744	-0.845946	0.000746157	0.00681817	-3.26294	-1.70617	2.67712e-11	8.89216e-10	-1.81532	-0.860226	0.000614041	0.0125348
2410006H16Rik	-1.17411	-0.231565	0.482191	0.73559	-1.00365	-0.00525311	0.987225	0.99204	1.16984	0.226312	0.491212	0.836854
Snord49a	1.74481	0.80307	0.383906	0.651163	1.22441	0.292083	0.750947	0.849411	-1.42503	-0.510988	0.569518	0.876462
Lrrc75a	-2.99617	-1.58312	2.04124e-06	4.53719e-05	-1.5568	-0.638584	0.0484568	0.117906	1.92457	0.944535	0.00412247	0.0504057
Mmgt2	1.57462	0.655008	0.0786781	0.242379	2.66334	1.41323	0.000161961	0.00101864	1.69141	0.758227	0.0394208	0.235224
Zfp287	1.84724	0.885374	0.0890076	0.264674	1.85668	0.892725	0.0855001	0.184231	1.00511	0.00735086	0.988528	0.997527
Zfp286	-1.38474	-0.469618	0.699923	0.874796	-2.8695	-1.5208	0.222075	0.377198	-2.07223	-1.05118	0.396433	0.782608
Trim16	-2.08836	-1.06237	0.00203448	0.0153096	-2.76759	-1.46863	2.35073e-05	0.000195979	-1.32525	-0.40626	0.236034	0.632534
Fbxw10	-1.88534	-0.914828	0.284143	0.551641	-2.33966	-1.2263	0.151678	0.28527	-1.24097	-0.311469	0.715819	0.927658
Tvp23b	-1.32915	-0.410502	0.221802	0.477225	-1.29649	-0.37461	0.264058	0.426077	1.02519	0.0358912	0.914773	0.977359
Pmp22	16.5657	4.05013	7.12781e-10	3.65063e-08	33.605	5.07061	1.90504e-13	1.00671e-11	2.02859	1.02047	0.0809459	0.364829
Hs3st3b1	1.85217	0.889217	0.285771	0.553846	1.41118	0.496901	0.548658	0.699454	-1.3125	-0.392316	0.634059	0.903561
Cox10	1.18167	0.240821	0.424005	0.687647	1.07913	0.109875	0.714682	0.823138	-1.09501	-0.130946	0.662576	0.913203
2810001G20Rik	1.832	0.873421	0.129921	0.339654	3.36445	1.75037	0.00229619	0.00959071	1.83649	0.876951	0.1129	0.442892
Hs3st3a1	48.9972	5.61463	0.00415928	0.027065	64.8136	6.01822	0.00162235	0.00714552	1.3228	0.403598	0.723299	0.929539
Elac2	-1.32812	-0.409384	0.112427	0.309206	-1.41663	-0.502462	0.0511962	0.123302	-1.06664	-0.0930775	0.717781	0.928148
Arhgap44	5.01193	2.32537	0.144351	0.363495	8.02845	3.00512	0.0588585	0.138233	1.60187	0.679755	0.632211	0.902947
Map2k4	-1.3373	-0.419321	0.0709198	0.224613	-1.25786	-0.330974	0.153141	0.287444	1.06315	0.0883469	0.703029	0.925111
Zkscan6	-1.37281	-0.457136	0.245833	0.506826	-1.3129	-0.392754	0.317724	0.482832	1.04564	0.0643822	0.869885	0.965535
Tmem220	1.55836	0.640025	0.346369	0.614553	-1.09157	-0.126405	0.852711	0.915221	-1.70105	-0.76643	0.257477	0.65832
Adprm	-1.18275	-0.242145	0.392974	0.659746	-1.2372	-0.307075	0.277056	0.439497	-1.04603	-0.0649297	0.818512	0.953113
Sco1	-1.10494	-0.14397	0.667782	0.857356	-1.15194	-0.204063	0.541719	0.693021	-1.04253	-0.0600936	0.857524	0.962677
Gas7	13.2732	3.73045	3.42629e-13	3.58488e-11	19.6139	4.2938	3.06774e-16	2.74001e-14	1.4777	0.563356	0.217553	0.61177
Cfap52	1	0	1	1	238.321	7.89676	0.000220454	0.00132726	238.321	7.89676	0.000224409	0.00609859
Stx8	1.11545	0.15763	0.570063	0.800986	-1.10269	-0.141033	0.611105	0.747139	-1.23	-0.298663	0.281554	0.684385
Ntn1	2.89362	1.53288	0.130039	0.339721	20.4916	4.35696	1.79777e-05	0.000154269	7.08164	2.82408	0.00209588	0.0309792
Pik3r5	-1.41403	-0.499816	0.0881714	0.263106	-2.6714	-1.4176	1.98527e-06	2.21987e-05	-1.88921	-0.91778	0.00186223	0.0286093
Pik3r6	-2.08791	-1.06206	9.35078e-05	0.00120081	-3.03247	-1.60049	6.18568e-09	1.30936e-07	-1.4524	-0.538435	0.0462459	0.260915
Mfsd6l	-5.16716	-2.36937	0.108821	0.30196	-3.31831	-1.73045	0.215559	0.369731	1.55716	0.638921	0.662047	0.913203
Myh10	1.89825	0.924673	0.0627229	0.204534	3.88553	1.95811	0.000101017	0.000679693	2.0469	1.03344	0.0339052	0.213794
Ndel1	1.39501	0.480274	0.337345	0.606721	1.33988	0.4221	0.398832	0.562876	-1.04115	-0.0581743	0.907262	0.975363
Arhgef15	-1.0627	-0.0877316	0.925963	0.983898	3.79463	1.92396	0.0401123	0.101287	4.03255	2.01169	0.0332173	0.211001
Slc25a35	-1.07548	-0.104977	0.833055	0.941921	1.65321	0.725268	0.14375	0.273568	1.77799	0.830245	0.0950388	0.400497
Rangrf	-1.25339	-0.325831	0.535157	0.774748	1.20335	0.267054	0.607313	0.744473	1.50826	0.592885	0.256877	0.658281
Pfas	1.00401	0.00577746	0.990507	1	-1.06117	-0.0856516	0.859628	0.91938	-1.06542	-0.091429	0.850243	0.960893
Ctc1	1.0475	0.0669464	0.830303	0.940624	1.46833	0.554177	0.0760461	0.168802	1.40175	0.487231	0.118494	0.452948
Aurkb	-1.15485	-0.207708	0.527376	0.769339	-1.0957	-0.131854	0.687703	0.804686	1.05398	0.0758541	0.817239	0.952943
2310047M10Rik	-1.03481	-0.0493593	0.888497	0.966957	-1.08699	-0.120342	0.731646	0.835814	-1.05043	-0.0709827	0.839795	0.957786
Tmem107	1.40888	0.494546	0.236914	0.4959	2.0617	1.04383	0.0124155	0.0387436	1.46336	0.549288	0.182735	0.563845
Vamp2	1.10381	0.142487	0.64036	0.843618	1.45894	0.544916	0.0740374	0.16532	1.32173	0.402429	0.186394	0.57012
Per1	1.07135	0.0994322	0.833756	0.942495	-1.13645	-0.184535	0.69688	0.811567	-1.21754	-0.283967	0.549061	0.865744
Hes7	-6.67771	-2.73935	0.0135712	0.0665744	-4.99418	-2.32025	0.0237557	0.0660165	1.3371	0.419105	0.721165	0.928761
Aloxe3	-14.1264	-3.82032	3.79143e-07	1.00976e-05	-55.7701	-5.80142	3.02497e-12	1.24816e-10	-3.94795	-1.9811	0.00598051	0.0657182
Alox8	171.981	7.4261	0.00266196	0.0189994	101.231	6.66151	0.00626565	0.022057	-1.69889	-0.764594	0.642576	0.906156
Cntrob	1.17396	0.231384	0.60384	0.822703	1.14163	0.191091	0.667366	0.789144	-1.02832	-0.0402933	0.927627	0.981567
Trappc1	1.23727	0.307165	0.204798	0.452608	1.14182	0.191341	0.428788	0.592984	-1.08359	-0.115824	0.631519	0.902751
Kcnab3	3.2867	1.71664	0.120573	0.323413	1.85531	0.891661	0.414215	0.578069	-1.77151	-0.824977	0.434151	0.804533
Chd3os	1.09552	0.131616	0.787919	0.919563	1.17628	0.234234	0.629664	0.760812	1.07372	0.102618	0.832366	0.95623
Chd3	1.27141	0.34643	0.418817	0.683866	1.81002	0.856005	0.0458874	0.112949	1.42363	0.509575	0.231992	0.628063
Cyb5d1	-1.08592	-0.118916	0.818879	0.934276	1.51167	0.59614	0.247632	0.40693	1.64155	0.715056	0.166773	0.539985
[truncated: 12,651 more rows]

## Sheet: Fig.4
	b			c			WT-LLC	Il9r-/- -LLC
	WT	Il9r-/-		WT	Il9r-/-		198.98	1.3295
	100	18		0.56	0		425.176	0.60407
	100	20		0.19	0		476.928	77.8802
				0.18	0.31		119.691	13.5643
				0.66	0.39		334.179	192.682
				0.56	0		401.434
				0.63	0		561.841
				0.3	0		608.732
				0.44	0
					0
					0
	d						h
	Lung Mac	TAM		Lung Mac	TAM									WT								Il9r-/-
	0.67	4.54		0.83	23.6		AM	38.8	32.8	45.5	42.5	44.3	45.6	29.1	36.1	32.9		55.9	65.1	50.4	54.4	50.7	49.7	68.5	61.7	64.8
	0.69	2.58		0.59	28.3		CD11c+ IM	52.2	53.6	56.6	54.1	53.2	54.9	53.8	50.6	58.1		36.4	33.8	27.2	32.8	33.6	31.1	29.3	32.2	27.7
	1.88	1.66		1.08	19.5		CD11c- IM	56.7	58.9	54.8	58.1	53.3	57.6	68	67.6	66.6		35.7	33.9	35.6	33.2	36.6	33.7	25.8	26.1	27.6
	1.59	2.7		0.75	29.3
	0.56	1.81		1.91	17.6
		3.08		1.25	24
					17.3
	j			k
	WT	Il9r-/-		Bead+	Bead-
	5	1		78.4	20.6
	4	2		80.8	18.6
	11	0		56.7	42.1
	13	0		64.7	34.3

## Sheet: Fig.5
	b				c					d
	AM	CD11c+IM	CD11c-IM		PBS	AM	CD11c+IM	CD11c-IM		WT	PBS	AM	CD11c+IM	CD11c-IM
	26.8	43.7	61		0.56	1.18	1.72	3.49		51	1	25	30	46
	12.9	28.9	32.9		0.51	0.98	1.06	1.42		50	3	22	15	20
	18.6	33.4	39.4		0.3	1.9	1.21	1.57		48	2	23	20	42
	29	33.3	41.2			1.39	0.71	1.36		51		39	24	38
		51.5	37.2			0.61	1.96	1.12		37		40	20	37
			39.2							48
										53
										52
	f			g						i						j
	WT	Il9r-/-		no mac	IL-9	Il9r-/-	WT	WT2		no mac	IL-9	Il9r-/-	WT	WT2		M1+PBS	M1+IL-9	M2+PBS	M2+IL-9
	10	4		6	15	42	55	86		12	14	10.5	23.5	40.5		32	41	51	70
	13	3				51	69	90			10	18	24.5	31.5		34	61	46	65
	20	6				50	62	100				12	16.5	46		27	26	27	69
						58						13.5	19	31.5		25	40	29	66

## Sheet: Fig.6
RNA Seq DE gene
Gene information	WT_AM vs KO_AM				WT_CD11c+IM vs KO_CD11c+IM				WT_CD11c-IM vs KO_CD11c-IM
GeneSymbol	foldchange	log2FC	PValue	FDR	foldchange	log2FC	PValue	FDR	foldchange	log2FC	PValue	FDR
Rp1	1	0	1	1	1	0	1	1	-1.5548	-0.63673	0.478685	1
Sox17	-8.02707	-3.00487	0.0234328	0.624079	-9.77628	-3.28929	0.00947098	0.359407	-3.95879	-1.98506	0.0907973	1
Mrpl15	-1.21047	-0.275566	0.356449	1	1.0348	0.0493516	0.868623	1	1.096	0.13225	0.656922	1
Lypla1	-1.03064	-0.0435407	0.844505	1	1.01561	0.0223483	0.919806	1	-1.08766	-0.121233	0.584626	1
Tcea1	-1.09598	-0.132217	0.579547	1	-1.04117	-0.0582025	0.807051	1	1.09312	0.128453	0.589502	1
Atp6v1h	-1.0514	-0.0723071	0.80823	1	1.05258	0.0739331	0.804056	1	1.12188	0.165925	0.577732	1
Rb1cc1	-1.01054	-0.0151234	0.953668	1	-1.23013	-0.298806	0.251553	1	-1.23819	-0.308235	0.235999	1
St18	1	0	1	1	-1.19576	-0.257928	0.789391	1	1.2406	0.311038	0.752087	1				c
Pcmtd1	1.33742	0.419453	0.129122	1	1.09942	0.136741	0.620271	1	-1.14184	-0.191355	0.486614	1				Il9r-/-	Il9r-/-+ WT IM
Sntg1	1	0	1	1	-139.248	-7.12151	0.000584738	0.0653835	-2.45271	-1.29438	0.314691	1				1.62	1.97143
Rrs1	-1.05305	-0.0745734	0.825688	1	1.15734	0.210811	0.534186	1	1.21659	0.282842	0.403958	1				1.28	5.29778
Adhfe1	1.59407	0.672712	0.244994	1	1.44305	0.529124	0.361728	1	-1.27458	-0.350027	0.538712	1				2.16	6.53838
2610203C22Rik	-1.92002	-0.941119	0.209795	1	-1.83981	-0.879555	0.227148	1	-1.61079	-0.687767	0.337221	1				1.296	3.876
3110035E14Rik	-3.25508	-1.70269	0.38206	1	-2.6415	-1.40136	0.438313	1	-2.55882	-1.35548	0.395501	1					3.348
Mybl1	-1.21335	-0.278996	0.755259	1	2.51015	1.32777	0.175937	1	1.06789	0.094759	0.91013	1					3.20526
Vcpip1	1.3059	0.385046	0.285738	1	1.12179	0.165804	0.645373	1	-1.05824	-0.0816721	0.820459	1
Sgk3	1.04723	0.0665795	0.829838	1	-1.03405	-0.0483085	0.876024	1	-1.10088	-0.138661	0.654298	1
Mcmdc2	-1.93567	-0.95283	0.255902	1	-1.41144	-0.49717	0.567044	1	-1.10177	-0.13982	0.865793	1
Snhg6	-1.56565	-0.646765	0.197203	1	-1.04653	-0.0656169	0.893565	1	1.05263	0.0739989	0.877268	1
Tcf24	1.20845	0.273161	0.810233	1	-7.44808	-2.89687	0.0362396	0.724721	-1.15324	-0.205692	0.86062	1
Ppp1r42	1.34762	0.430417	0.715664	1	-1.25774	-0.330839	0.809754	1	-3.24313	-1.69739	0.0474497	1
Cops5	-1.02398	-0.0341858	0.890197	1	-1.03823	-0.0541253	0.827216	1	1.16917	0.22549	0.362681	1
Cspp1	1.07924	0.11002	0.788809	1	1.2011	0.26436	0.522893	1	-1.09202	-0.126993	0.75665	1
Arfgef1	1.22074	0.287755	0.458817	1	1.04426	0.0624822	0.8722	1	-1.03012	-0.0428175	0.912133	1
Prex2	-1.2466	-0.317994	0.759695	1	-1.9946	-0.9961	0.33874	1	-1.33044	-0.411907	0.682976	1
Sulf1	-1.3772	-0.461743	0.674417	1	1.71708	0.779955	0.394751	1	1.2167	0.282975	0.737509	1
Slco5a1	94.6987	6.56527	0.00571997	0.308037	-4.17111	-2.06043	0.213309	1	3.14228	1.65181	0.318969	1
Ncoa2	1.39024	0.475338	0.358185	1	1.03333	0.0472952	0.926998	1	1.11619	0.158584	0.758587	1
Tram1	-1.06396	-0.0894379	0.695058	1	-1.00607	-0.00872664	0.969487	1	-1.09067	-0.125218	0.583102	1
Lactb2	-1.10992	-0.150453	0.754538	1	1.14226	0.191892	0.689976	1	-1.09974	-0.137157	0.774704	1
Eya1	-1.95818	-0.969511	0.374596	1	1.92041	0.941413	0.345475	1	1.39344	0.478653	0.624425	1
Terf1	-1.08468	-0.117275	0.664362	1	1.0634	0.0886887	0.742319	1	1.11833	0.161352	0.546383	1
Rpl7	-1.19435	-0.256229	0.270316	1	1.10622	0.145645	0.530606	1	1.03482	0.0493843	0.831464	1
Rdh10	1.0739	0.102862	0.835606	1	1.03702	0.0524488	0.913858	1	-1.12815	-0.173965	0.716522	1
Stau2	1.04003	0.0566208	0.919715	1	-1.37545	-0.459907	0.415983	1	1.06794	0.0948373	0.865494	1
Ube2w	1.06389	0.0893519	0.721752	1	1.06296	0.0880874	0.726069	1	-1.07591	-0.105551	0.67342	1
Tceb1	-1.16754	-0.223468	0.409205	1	1.06051	0.084764	0.753615	1	1.00752	0.0108037	0.967997	1
Tmem70	-1.05386	-0.0756891	0.845018	1	-1.04936	-0.0695094	0.85768	1	-1.03675	-0.0520611	0.893067	1
Ly96	-1.11719	-0.159879	0.667313	1	1.17536	0.233107	0.528058	1	-1.15001	-0.201646	0.583598	1
Il17f	1.2379	0.307901	0.899002	1	-136.992	-7.09795	0.0263829	0.617343	-4.48659	-2.16562	0.383117	1
Mcm3	-1.0997	-0.137104	0.65834	1	-1.13059	-0.177072	0.567945	1	1.07881	0.10944	0.723991	1
Paqr8	2.59031	1.37312	0.386713	1	1.75144	0.808541	0.51821	1	-1.19215	-0.253571	0.837119	1
Efhc1	1.07753	0.107723	0.929977	1	-4.08655	-2.03088	0.0815868	1	-2.41697	-1.2732	0.24293	1
Tram2	1.00923	0.0132611	0.982633	1	1.05746	0.080604	0.893205	1	1.27421	0.349606	0.557511	1
Tmem14a	1.03921	0.0554873	0.944452	1	1.16397	0.219052	0.781693	1	1.42353	0.50947	0.513648	1
Gsta3	1.35704	0.440463	0.547994	1	-1.79465	-0.843705	0.216148	1	-1.54596	-0.628502	0.29946	1
Gm4956	-1.52755	-0.611219	0.58551	1	-1.22608	-0.294053	0.767791	1	-2.23153	-1.15803	0.251308	1
Kcnq5	-2.54128	-1.34556	0.454395	1	1.72577	0.787238	0.613234	1	1.50129	0.5862	0.702436	1
Ogfrl1	-1.046	-0.0648824	0.892844	1	-1.21124	-0.276481	0.565486	1	-1.4298	-0.515808	0.284449	1
B3gat2	-1.36467	-0.448557	0.716441	1	-1.11092	-0.151755	0.902986	1	-1.48044	-0.566028	0.654129	1
Smap1	-1.07156	-0.0997155	0.681162	1	-1.02057	-0.0293683	0.904005	1	1.05275	0.0741654	0.759654	1
Sdhaf4	-1.2569	-0.329875	0.423312	1	1.01607	0.0229975	0.955456	1	1.03899	0.0551777	0.893075	1
Fam135a	1.43822	0.524286	0.390778	1	-1.24773	-0.319305	0.603366	1	-1.05846	-0.0819643	0.89297	1
Lmbrd1	-1.10906	-0.149342	0.504226	1	1.05991	0.0839457	0.707093	1	-1.01383	-0.0198135	0.929247	1
Phf3	1.05519	0.0774989	0.789624	1	1.02577	0.0367049	0.899732	1	-1.02808	-0.0399572	0.890402	1
Ptp4a1	1.06279	0.0878555	0.766201	1	-1.17334	-0.230624	0.438314	1	1.00401	0.00576756	0.984504	1
Prim2	1.0972	0.133831	0.674359	1	-1.07625	-0.106014	0.741331	1	1.24198	0.312645	0.327241	1
Rab23	-1.02875	-0.0408872	0.937437	1	1.32424	0.405169	0.438945	1	1.63209	0.706719	0.167296	1
Bag2	1.21944	0.286223	0.644311	1	2.71793	1.44251	0.0205566	0.545414	1.35783	0.441307	0.462247	1
Zfp451	1.13056	0.177033	0.501199	1	-1.1392	-0.18802	0.476824	1	-1.07572	-0.105302	0.689719	1
Gm15455	1.04089	0.0578241	0.964458	1	3.16937	1.66419	0.156478	1	1.22413	0.291762	0.782003	1
Bend6	-1.2105	-0.275598	0.626286	1	-1.34034	-0.422601	0.458183	1	-1.05667	-0.079528	0.888132	1
Dst	1.048	0.0676401	0.901531	1	-1.26604	-0.340324	0.535242	1	-1.00355	-0.00510797	0.992554	1
Ccdc115	-1.15138	-0.20337	0.464312	1	-1.03835	-0.0542974	0.845511	1	1.0478	0.0673566	0.80886	1
Imp4	-1.07454	-0.103725	0.660741	1	-1.02721	-0.03873	0.869804	1	-1.00888	-0.0127595	0.956905	1
Ptpn18	1.3901	0.47519	0.177027	1	1.15194	0.20406	0.5535	1	-1.02835	-0.0403378	0.906504	1
Arhgef4	1.27149	0.346518	0.477163	1	-1.25396	-0.326488	0.511543	1	1.35343	0.436618	0.381785	1
Fam168b	1.30612	0.38529	0.173528	1	-1.16498	-0.220303	0.436338	1	1.1557	0.208768	0.460753	1
Plekhb2	1.01725	0.0246711	0.934732	1	-1.18022	-0.239057	0.427909	1	-1.09075	-0.125314	0.677679	1
Hs6st1	1.16905	0.225332	0.362998	1	1.01137	0.0163074	0.947628	1	-1.11138	-0.152355	0.539631	1
Uggt1	1.52965	0.613202	0.0181909	0.551771	-1.05397	-0.0758327	0.769327	1	1.05695	0.0799137	0.757354	1
Neurl3	1.2795	0.355579	0.478912	1	-1.05407	-0.0759697	0.87877	1	-1.02371	-0.0338082	0.945862	1
Arid5a	1.50166	0.586559	0.227656	1	1.02841	0.040421	0.933103	1	-1.11777	-0.160628	0.73864	1
Kansl3	1.16468	0.219928	0.525555	1	1.14138	0.190777	0.581719	1	1.08133	0.112801	0.744121	1
Fer1l5	-1.05087	-0.0715847	0.913657	1	-1.01908	-0.0272732	0.966854	1	1.25661	0.329539	0.614144	1
Lman2l	-1.00974	-0.01398	0.953148	1	-1.20323	-0.266906	0.260965	1	-1.03126	-0.0444038	0.851372	1
Cnnm4	-1.0074	-0.0106359	0.982189	1	-1.0256	-0.0364665	0.938921	1	1.03164	0.0449462	0.924685	1
Cnnm3	1.2906	0.368041	0.174995	1	1.05022	0.070685	0.796137	1	1.01812	0.0259117	0.924072	1
Ankrd23	1.14414	0.194263	0.589634	1	-1.56191	-0.64331	0.083565	1	1.09154	0.126371	0.729334	1
Ankrd39	1.04039	0.0571224	0.841102	1	-1.16995	-0.226448	0.428153	1	1.28507	0.361851	0.201431	1
Sema4c	2.06424	1.04561	0.340124	1	-1.62658	-0.701842	0.509025	1	-1.08237	-0.114188	0.913942	1
Fam178b	21.5765	4.43139	0.000586156	0.0914198	18.9091	4.24101	0.000117678	0.0229833	-1.1676	-0.223544	0.78527	1
Cox5b	-1.10268	-0.141015	0.638699	1	1.17363	0.230976	0.441829	1	1.09702	0.133585	0.655985	1
Actr1b	-1.11086	-0.151677	0.547763	1	1.21067	0.275802	0.275205	1	1.03423	0.0485564	0.847184	1
Zap70	-1.25769	-0.330771	0.71054	1	1.15965	0.213695	0.805607	1	-1.07932	-0.110126	0.89881	1
Tmem131	1.39379	0.479008	0.2084	1	1.05284	0.0742845	0.845048	1	-1.00217	-0.00312468	0.993443	1
Inpp4a	1.06294	0.0880592	0.782212	1	-1.08	-0.11103	0.725561	1	-1.01539	-0.02203	0.94406	1
Coa5	1.32602	0.407103	0.0975541	1	1.15912	0.213036	0.385259	1	-1.04369	-0.0616941	0.801356	1
Unc50	-1.22839	-0.296772	0.256988	1	-1.1071	-0.14678	0.57531	1	-1.11593	-0.158242	0.545227	1
Mgat4a	1.47524	0.560949	0.0981977	1	-1.20878	-0.273555	0.41963	1	1.24109	0.311613	0.35785	1
4930594C11Rik	1.09266	0.127846	0.928355	1	1.47879	0.564416	0.693091	1	-1.49907	-0.584064	0.676494	1
2010300C02Rik	1.58704	0.666338	0.666652	1	2.89271	1.53242	0.216672	1	-1.35026	-0.433232	0.688951	1
Tsga10	1.06378	0.0891961	0.829432	1	1.24531	0.31651	0.437848	1	-1.25425	-0.326823	0.419835	1
Lipt1	-1.02553	-0.0363734	0.955691	1	1.11936	0.162673	0.806547	1	1.42825	0.514247	0.431488	1
Mitd1	-1.08968	-0.123911	0.680398	1	1.09154	0.126368	0.677034	1	1.14084	0.190092	0.527176	1
Mrpl30	-1.12669	-0.172087	0.500185	1	1.11889	0.162063	0.524766	1	1.13547	0.183294	0.470209	1
Txndc9	-1.12913	-0.175209	0.499396	1	1.11033	0.150985	0.560777	1	1.00517	0.00744138	0.977111	1
Eif5b	-1.17664	-0.234671	0.368578	1	1.0016	0.00230667	0.992954	1	1.05271	0.0741107	0.776262	1
Rev1	-1.06547	-0.0914949	0.78175	1	-1.12446	-0.169228	0.607119	1	1.07857	0.109118	0.738434	1
Aff3	2.07622	1.05396	0.233941	1	1.06763	0.0944152	0.907206	1	1.38369	0.468524	0.561547	1
Chst10	-1.53152	-0.614966	0.621917	1	1.31537	0.395467	0.746029	1	-1.19609	-0.258324	0.831967	1
Pdcl3	-1.19135	-0.252598	0.348419	1	1.02488	0.0354559	0.895216	1	-1.01307	-0.0187313	0.944485	1
Npas2	76.4043	6.25558	0.00488463	0.289338	1.09588	0.132083	0.931752	1	1.083	0.115039	0.936228	1
Rpl31	-1.15517	-0.2081	0.421335	1	1.15161	0.203652	0.430107	1	1.30442	0.383404	0.136607	1
Tbc1d8	1.45165	0.537695	0.336215	1	-1.72438	-0.786078	0.150204	1	-1.41476	-0.500552	0.35823	1
Cnot11	-1.19134	-0.25259	0.312375	1	1.04771	0.0672456	0.787899	1	1.13822	0.186785	0.453333	1
Snord89	-2.3531	-1.23456	0.222887	1	1.05891	0.0825792	0.925504	1	-1.04452	-0.0628409	0.943328	1
Rnf149	-1.02046	-0.0292215	0.941206	1	1.04396	0.0620704	0.875469	1	-1.41535	-0.501157	0.206849	1
Creg2	1.76217	0.817349	0.253875	1	1.39699	0.482324	0.499486	1	-1.11171	-0.152783	0.832806	1
Map4k4	1.45772	0.543712	0.187488	1	-1.09217	-0.1272	0.756038	1	1.09945	0.136781	0.738371	1
Gm16894	-2.10535	-1.07406	0.405065	1	-2.24547	-1.16702	0.310342	1	-1.50247	-0.587336	0.602822	1
Il1r2	-1.06645	-0.0928182	0.9369	1	-1.14278	-0.192544	0.869466	1	-1.7308	-0.791437	0.50183	1
Il1r1	1.82551	0.868304	0.090294	1	-1.1709	-0.227619	0.649979	1	-1.51646	-0.60071	0.229493	1
Il1rl2	1.52482	0.608637	0.271543	1	1.17257	0.229674	0.678537	1	1.15225	0.20445	0.7149	1
Il1rl1	20.1387	4.3319	3.58801e-05	0.0142047	-1.1739	-0.231306	0.762427	1	-1.5715	-0.652142	0.396055	1
Il18r1	1.39135	0.476482	0.73575	1	-1.2236	-0.291136	0.805349	1	-1.45251	-0.538545	0.648602	1
Il18rap	1.75826	0.814152	0.458292	1	-1.13916	-0.187974	0.861596	1	-1.39303	-0.478222	0.657553	1
Slc9a4	-1.17817	-0.236552	0.664206	1	-1.74662	-0.804567	0.143018	1	-1.2946	-0.372512	0.498137	1
Slc9a2	1.22788	0.296167	0.394964	1	-2.07294	-1.05168	0.00565576	0.272896	1.18776	0.248239	0.544668	1
Mfsd9	1.00288	0.00414594	0.994587	1	1.61857	0.694723	0.265983	1	-1.00545	-0.00783585	0.989851	1
Mrps9	-1.28353	-0.360116	0.147012	1	1.11723	0.159932	0.519229	1	1.14467	0.194928	0.429721	1
Tgfbrap1	1.15378	0.206367	0.525005	1	1.0901	0.124454	0.701479	1	1.06053	0.0847877	0.793432	1
AI597479	1.03711	0.0525715	0.890439	1	-1.03683	-0.0521843	0.891533	1	-1.10535	-0.1445	0.703975	1
Fhl2	-1.08876	-0.122681	0.868099	1	1.10796	0.147906	0.834068	1	-1.2695	-0.344258	0.615821	1
Nck2	-1.47553	-0.561234	0.314348	1	-1.51981	-0.603886	0.268638	1	1.08464	0.117212	0.829221	1
Uxs1	1.09381	0.129364	0.664215	1	-1.1696	-0.226019	0.453026	1	1.12591	0.171086	0.568462	1
Tpp2	1.14516	0.195547	0.438335	1	-1.09491	-0.13081	0.604051	1	1.13776	0.186195	0.460044	1
Tex30	1.04784	0.0674121	0.819714	1	1.17689	0.234977	0.425385	1	1.11921	0.162481	0.578014	1
Kdelc1	-1.18869	-0.249372	0.537991	1	-1.247	-0.318463	0.43293	1	1.11702	0.159658	0.692991	1
Bivm	1.26636	0.340689	0.44394	1	-1.80638	-0.853101	0.0582164	0.927947	1.09382	0.129373	0.771232	1
Ercc5	1.04311	0.0608897	0.863975	1	-1.00789	-0.0113375	0.974543	1	-1.07411	-0.103137	0.770085	1
Gulp1	2.53567	1.34237	0.138747	1	1.03977	0.0562647	0.940641	1	1.02831	0.0402821	0.955525	1
Col3a1	1.23742	0.307329	0.730241	1	-1.04187	-0.0591684	0.946603	1	-1.25515	-0.327862	0.710002	1
Col5a2	-1.63223	-0.706843	0.55482	1	4.69984	2.23261	0.0671636	0.984797	-1.73017	-0.790917	0.492555	1
Wdr75	-1.34475	-0.427343	0.189301	1	1.03301	0.0468579	0.885472	1	1.23529	0.304849	0.347712	1
Slc40a1	-1.06721	-0.0938454	0.742567	1	-1.28611	-0.363009	0.194771	1	-1.48491	-0.570372	0.0414691	1
Dnah7b	-1.16919	-0.225511	0.860623	1	12.7478	3.67217	0.00976749	0.364985	1.23244	0.301521	0.810909	1
Slc39a10	1.27614	0.351783	0.430216	1	-1.12176	-0.165769	0.709915	1	-1.0152	-0.0217629	0.961025	1
Tmeff2	-13.5592	-3.7612	0.00874195	0.394006	-8.36559	-3.06447	0.0067224	0.296596	-1.01684	-0.0240883	0.98	1
Sdpr	-3.04496	-1.60642	0.00104971	0.124001	-5.4405	-2.44374	6.00205e-07	0.000399627	-2.03836	-1.02741	0.0268048	1
Nabp1	-1.12682	-0.172261	0.668533	1	-1.17234	-0.229391	0.568955	1	-1.30891	-0.388363	0.335369	1
Myo1b	1.11451	0.156409	0.828981	1	-1.54423	-0.626886	0.341711	1	-1.18166	-0.240817	0.709739	1
Stat4	1.79518	0.844125	0.258311	1	-1.1805	-0.239396	0.739754	1	1.13469	0.182294	0.800271	1
Stat1	1.18251	0.241852	0.629319	1	-1.02794	-0.0397506	0.936715	1	-1.1359	-0.18384	0.71354	1
Gls	1.07854	0.109077	0.657329	1	1.06912	0.0964198	0.695079	1	1.07361	0.102471	0.676793	1
Nab1	1.12419	0.168883	0.703826	1	1.02617	0.0372664	0.933062	1	-1.15804	-0.21169	0.633377	1
Tmem194b	-1.05612	-0.0787789	0.900342	1	-1.22574	-0.293648	0.638742	1	-1.07686	-0.106829	0.863487	1
Mfsd6	4.23916	2.08378	9.20826e-06	0.00586446	1.03814	0.0539985	0.904042	1	-1.30325	-0.382119	0.393516	1
Inpp1	-1.01381	-0.0197923	0.969511	1	1.10228	0.140489	0.78606	1	-1.22686	-0.294975	0.567968	1
Hibch	-1.19525	-0.257307	0.375245	1	1.08165	0.113236	0.69737	1	-1.01485	-0.0212599	0.941002	1
1700019D03Rik	79.7675	6.31773	0.00123446	0.136351	8.67383	3.11667	0.0204661	0.545068	1.26364	0.33758	0.765082	1
Pms1	-1.82936	-0.871336	0.018194	0.551771	-1.099	-0.136194	0.712714	1	1.0554	0.0777856	0.830269	1
Ormdl1	-1.03405	-0.0483123	0.84234	1	-1.00894	-0.0128362	0.957997	1	1.09133	0.12609	0.603243	1
Osgepl1	-1.0773	-0.107416	0.794616	1	-1.02626	-0.0373951	0.928021	1	1.49797	0.583008	0.155032	1
Asnsd1	-1.03809	-0.0539296	0.834036	1	1.00163	0.00234263	0.992747	1	1.02674	0.0380643	0.882466	1
Stk17b	-1.18877	-0.249472	0.698939	1	-1.00732	-0.0105203	0.986979	1	-1.20604	-0.270279	0.675195	1
Hecw2	-1.49132	-0.576588	0.47798	1	-1.90299	-0.92827	0.255011	1	-1.3909	-0.476016	0.552296	1
Gtf3c3	1.15111	0.20303	0.553381	1	1.00811	0.0116591	0.972903	1	-1.04131	-0.0583942	0.864584	1
Pgap1	1.11792	0.160814	0.72538	1	1.17277	0.229914	0.617631	1	-1.14817	-0.199342	0.663891	1
Ankrd44	1.40459	0.490148	0.379669	1	-1.02765	-0.039351	0.943624	1	-1.03095	-0.0439757	0.937009	1
Sf3b1	1.08695	0.12029	0.738095	1	-1.01889	-0.0269935	0.940175	1	1.0778	0.108096	0.763774	1
Coq10b	-1.15575	-0.208826	0.615035	1	-1.12324	-0.167673	0.686207	1	-1.40278	-0.488289	0.24019	1
Hspd1	-1.14406	-0.194166	0.598659	1	1.1856	0.245621	0.505685	1	1.20349	0.267228	0.468753	1
Hspe1	-1.22101	-0.288078	0.465062	1	1.33369	0.415427	0.292217	1	1.2644	0.338456	0.389743	1
Mob4	-1.26085	-0.334398	0.144058	1	1.08228	0.114079	0.617826	1	-1.04857	-0.068429	0.763474	1
Rftn2	1.5355	0.61871	0.401621	1	1.14395	0.194029	0.76717	1	-1.15678	-0.210117	0.745893	1
Mars2	1.05945	0.0833109	0.842799	1	1.41109	0.496808	0.232313	1	1.40342	0.488946	0.237867	1
Plcl1	1.60865	0.685852	0.355839	1	-1.28378	-0.360403	0.621701	1	-1.01127	-0.0161683	0.982376	1
4930558J18Rik	-2.24226	-1.16496	0.186179	1	-1.16562	-0.221103	0.801332	1	2.47266	1.30606	0.111324	1
1700066M21Rik	1.23117	0.300027	0.434371	1	1.21973	0.286559	0.454305	1	1.05438	0.0763994	0.840279	1
Tyw5	-1.08504	-0.117747	0.733474	1	1.16512	0.22048	0.523513	1	1.1516	0.203643	0.552707	1
9430016H08Rik	-1.20346	-0.267183	0.352355	1	1.23077	0.299558	0.298835	1	1.10874	0.148921	0.603409	1
Spats2l	-1.08033	-0.111475	0.936787	1	-2.30321	-1.20364	0.385558	1	-1.11554	-0.157748	0.906562	1
Kctd18	-1.09889	-0.136051	0.643484	1	-1.33018	-0.41162	0.16377	1	1.05234	0.073598	0.80079	1
Sgol2a	1.30966	0.389191	0.485613	1	1.03511	0.0497803	0.929387	1	-1.04018	-0.0568393	0.918179	1
Aox1	-1.61374	-0.690407	0.514624	1	-1.66721	-0.737434	0.458534	1	-1.28542	-0.362238	0.703855	1
Aox3	1.12246	0.16667	0.899188	1	-1.13724	-0.185542	0.884487	1	-1.13146	-0.178191	0.88449	1
Bzw1	-1.03942	-0.0557856	0.797436	1	-1.01175	-0.0168507	0.938196	1	-1.00186	-0.00267943	0.990159	1
Clk1	-1.05715	-0.0801796	0.813494	1	1.0675	0.0942314	0.78153	1	-1.07575	-0.105346	0.756365	1
Ppil3	-1.03342	-0.0474242	0.876256	1	-1.14007	-0.189124	0.53416	1	1.0874	0.120878	0.68976	1
Nif3l1	-1.10737	-0.147132	0.707884	1	-1.14163	-0.191095	0.627197	1	1.12	0.163498	0.676736	1
Orc2	-1.15423	-0.206936	0.477651	1	-1.00606	-0.00871835	0.976073	1	1.27148	0.346508	0.231157	1
Fam126b	1.03434	0.048716	0.924363	1	1.03356	0.0476227	0.925618	1	1.29239	0.370036	0.464522	1
Ndufb3	-1.12593	-0.171119	0.540618	1	1.04495	0.0634359	0.820568	1	-1.00312	-0.00449026	0.987148	1
Gm20257	-1.62326	-0.698893	0.305882	1	1.483	0.568515	0.356052	1	-1.04636	-0.0653854	0.912276	1
Cflar	1.61971	0.69574	0.0181808	0.551771	1.09307	0.128387	0.660583	1	-1.02745	-0.0390657	0.893668	1
Casp8	-1.11509	-0.157158	0.573475	1	-1.04803	-0.0676826	0.808553	1	-1.05474	-0.0768938	0.783075	1
Trak2	1.49711	0.582179	0.04398	0.803283	1.11128	0.152225	0.594771	1	1.08554	0.118408	0.676729	1
Stradb	1.00718	0.0103241	0.972461	1	-1.06138	-0.085941	0.774085	1	1.11343	0.155013	0.603446	1
Tmem237	1.68457	0.752377	0.145727	1	1.08358	0.115804	0.8195	1	1.04424	0.0624521	0.901432	1
Als2	1.4911	0.576374	0.0317936	0.717586	-1.15617	-0.209359	0.435819	1	1.12326	0.167695	0.530904	1
Cdk15	5.65164	2.49867	0.0185469	0.558903	2.7733	1.4716	0.111955	1	1.0307	0.0436313	0.960211	1
Fzd7	1.42738	0.513373	0.110928	1	1.08368	0.115935	0.719645	1	1.65645	0.728091	0.0253762	1
Gm973	5.44393	2.44465	0.247349	1	8.99704	3.16945	0.0146511	0.458774	-1.05803	-0.0813861	0.932955	1
Sumo1	-1.17202	-0.229002	0.289523	1	-1.0631	-0.0882706	0.682893	1	-1.02721	-0.0387287	0.857515	1
Nop58	-1.16716	-0.223001	0.43694	1	1.32644	0.407559	0.157531	1	-1.03292	-0.0467256	0.870384	1
Bmpr2	-1.40652	-0.492125	0.296979	1	-1.53269	-0.61607	0.19594	1	-1.12113	-0.164949	0.724119	1
Fam117b	1.1953	0.257369	0.565696	1	-1.07946	-0.11031	0.805307	1	1.09447	0.130233	0.771005	1
Ica1l	94.1137	6.55633	1.69689e-05	0.00845021	-1.42979	-0.5158	0.458731	1	-1.32912	-0.410475	0.530265	1
Wdr12	-1.02638	-0.0375636	0.926436	1	-1.08132	-0.112788	0.781755	1	1.12274	0.167023	0.681248	1
Carf	-1.38106	-0.465777	0.500766	1	-1.38977	-0.474847	0.496578	1	1.47209	0.557862	0.421334	1
Nbeal1	1.07701	0.107032	0.777839	1	-1.06674	-0.0932075	0.806177	1	1.0032	0.00461224	0.990274	1
Cyp20a1	-1.02391	-0.0340877	0.931406	1	-1.11939	-0.162718	0.681523	1	-1.0737	-0.102596	0.795465	1
Abi2	1.54763	0.630065	0.0934423	1	1.0471	0.066394	0.856189	1	-1.04567	-0.0644345	0.859373	1
Raph1	1.12272	0.166998	0.73586	1	1.49313	0.57834	0.232808	1	-1.19016	-0.25115	0.600109	1
Cd28	-1.0074	-0.0106405	0.9891	1	1.55332	0.635358	0.402123	1	1.62462	0.700102	0.355347	1
Ctla4	-1.03264	-0.0463369	0.959502	1	1.02497	0.0355877	0.968085	1	1.04075	0.057618	0.948194	1
Icos	1.68409	0.751969	0.361045	1	1.08051	0.111708	0.888451	1	-1.07368	-0.102567	0.897334	1
Pard3b	2.23237	1.15857	0.186063	1	-2.59359	-1.37495	0.105561	1	-2.51425	-1.33013	0.10946	1
Nrp2	1.71164	0.775378	0.106289	1	1.19759	0.26014	0.58607	1	1.0042	0.00605079	0.989886	1
Ino80d	-1.04992	-0.0702827	0.819777	1	-1.1625	-0.217228	0.481543	1	-1.1468	-0.197618	0.519067	1
Ino80dos	2.52552	1.33658	0.0490869	0.842936	-1.56777	-0.648718	0.315338	1	-1.08678	-0.120057	0.844117	1
Ndufs1	-1.01154	-0.0165563	0.942924	1	1.03235	0.0459271	0.842821	1	1.08474	0.117353	0.611649	1
Eef1b2	-1.15327	-0.205731	0.388275	1	1.01252	0.0179451	0.939824	1	1.13127	0.177949	0.45278	1
Adam23	2.55274	1.35204	0.244827	1	-2.32269	-1.2158	0.257912	1	-1.2266	-0.294669	0.782001	1
Mdh1b	1.19835	0.261045	0.845315	1	-2.8551	-1.51354	0.278355	1	-1.41904	-0.504911	0.696047	1
Fastkd2	-1.11312	-0.154608	0.640239	1	-1.10665	-0.146196	0.658976	1	1.02629	0.0374362	0.909912	1
Klf7	-1.0331	-0.04698	0.865622	1	1.13518	0.182917	0.512352	1	-1.19539	-0.257483	0.352484	1
Creb1	1.29815	0.376456	0.325442	1	-1.05738	-0.0804999	0.833116	1	-1.01568	-0.022452	0.953053	1
Mettl21a	1.00468	0.00673195	0.985961	1	1.06969	0.0971923	0.800148	1	1.04942	0.0695963	0.855356	1
2810408I11Rik	-1.10781	-0.147707	0.859683	1	1.64558	0.718594	0.390401	1	1.07704	0.107078	0.897938	1
Ccnyl1	1.10339	0.141937	0.657073	1	1.24003	0.310373	0.332366	1	-1.08017	-0.111252	0.725394	1
Fzd5	-1.02409	-0.0343367	0.966819	1	1.20807	0.272703	0.734581	1	1.01365	0.0195564	0.980582	1
Plekhm3	1.1516	0.203641	0.523255	1	-1.11109	-0.15197	0.633944	1	1.13288	0.179999	0.572838	1
D630023F18Rik	-1.17923	-0.23784	0.869535	1	-1.93605	-0.953114	0.51487	1	-1.35967	-0.443259	0.760442	1
Idh1	1.0239	0.0340772	0.914251	1	-1.08331	-0.115445	0.715433	1	-1.07406	-0.103075	0.74478	1
Pikfyve	1.24604	0.317355	0.381511	1	-1.06963	-0.0971161	0.788649	1	1.17	0.226509	0.530426	1
Map2	1	0	1	1	53.6522	5.74557	0.0213556	0.556615	2.07734	1.05474	0.562992	1
Rpe	-1.16306	-0.217922	0.393476	1	-1.00339	-0.00488235	0.984765	1	-1.09823	-0.13518	0.596132	1
Kansl1l	1.01135	0.0162807	0.965743	1	1.24477	0.315881	0.401073	1	-1.04367	-0.0616712	0.867937	1
Acadl	-1.09569	-0.131839	0.622552	1	1.09867	0.135761	0.612409	1	1.11155	0.152578	0.56904	1
Lancl1	1.01462	0.0209328	0.932835	1	-1.06846	-0.0955315	0.70087	1	1.11204	0.153206	0.534746	1
Ikzf2	1.37249	0.456801	0.503166	1	-3.43911	-1.78203	0.0138499	0.444898	-1.18832	-0.248925	0.711113	1
Spag16	1	0	1	1	1	0	1	1	-2.94497	-1.55825	0.394515	1
Bard1	1.04593	0.0647865	0.915398	1	-1.05652	-0.079315	0.893014	1	3.20001	1.67808	0.00529041	1
Abca12	1	0	1	1	63.6852	5.99289	0.0142916	0.453125	4.9981	2.32138	0.196635	1
Atic	-1.09898	-0.136161	0.665631	1	1.21829	0.284863	0.367384	1	1.06066	0.0849604	0.787618	1
Fn1	1.81572	0.860544	0.00274743	0.217537	1.20852	0.273236	0.33844	1	1.09507	0.131017	0.646075	1
4933417E11Rik	-1.15557	-0.208605	0.796651	1	-1.2598	-0.333199	0.683748	1	1.89796	0.92445	0.272394	1
Mreg	1.33103	0.412546	0.346116	1	-1.67741	-0.746236	0.0880742	1	1.31414	0.394117	0.368063	1
Pecr	-1.18147	-0.240586	0.653735	1	-1.01774	-0.025376	0.962469	1	-1.06173	-0.0864222	0.872763	1
Xrcc5	-1.21282	-0.278368	0.491892	1	-1.06498	-0.0908197	0.824125	1	1.181	0.240015	0.553888	1
March4	-1.70688	-0.77136	0.511333	1	2.92143	1.54668	0.247885	1	-1.7049	-0.769685	0.525156	1
Smarcal1	1.05266	0.0740402	0.746608	1	-1.00135	-0.00194389	0.993292	1	1.03819	0.0540718	0.814967	1
Rpl37a	-1.26926	-0.343991	0.146683	1	1.25355	0.326023	0.168625	1	1.10367	0.142303	0.547346	1
Igfbp2	1.65199	0.724209	0.536318	1	-3.21453	-1.68461	0.110106	1	-1.41651	-0.502342	0.587501	1
Igfbp5	1.02478	0.0353091	0.953998	1	-1.13239	-0.179377	0.756501	1	-1.46912	-0.554953	0.308344	1
Tns1	1.33538	0.417246	0.378925	1	1.08476	0.117374	0.804579	1	-1.11178	-0.152868	0.747258	1
Rufy4	1.02706	0.0385172	0.939038	1	-1.6904	-0.757367	0.137178	1	-1.96775	-0.97655	0.0570767	1
Cxcr2	-1.07014	-0.0977937	0.919644	1	-1.63683	-0.710901	0.464684	1	-2.40041	-1.26328	0.19833	1
Cxcr1	1.27928	0.355335	0.60382	1	-1.92097	-0.941832	0.176391	1	-2.50068	-1.32232	0.0614769	1
Arpc2	-1.13016	-0.176523	0.494822	1	-1.05181	-0.0728795	0.778011	1	-1.10016	-0.137719	0.594283	1
Gpbar1	-1.05998	-0.0840407	0.92379	1	-1.50478	-0.589557	0.498776	1	1.26848	0.343098	0.697026	1
Aamp	-1.03869	-0.0547607	0.798044	1	-1.10606	-0.145425	0.497049	1	-1.01836	-0.0262485	0.902388	1
Pnkd	-1.05949	-0.0833729	0.790776	1	-1.01057	-0.0151672	0.961407	1	-1.04734	-0.0667231	0.830518	1
Tmbim1	-1.07089	-0.0988148	0.833804	1	-1.29188	-0.369467	0.433446	1	-1.09103	-0.125695	0.789655	1
Catip	47.7931	5.57873	0.00103096	0.123783	1.02213	0.0315764	0.966238	1	1.23422	0.303598	0.669442	1
Slc11a1	1.75942	0.815101	0.0063747	0.323102	1.15637	0.209598	0.474343	1	-1.10677	-0.146359	0.617294	1
Ctdsp1	1.07104	0.0990122	0.818613	1	1.10849	0.148595	0.727835	1	-1.11184	-0.152943	0.718877	1
Vil1	1.49473	0.579886	0.693389	1	1.74499	0.803219	0.488605	1	1.17761	0.235857	0.840514	1
Usp37	1.1281	0.173896	0.528047	1	-1.06997	-0.0975638	0.722231	1	1.19367	0.255404	0.350602	1
Rqcd1	-1.16653	-0.222224	0.34117	1	-1.03063	-0.0435251	0.851661	1	1.11064	0.151387	0.515463	1
Zfp142	1.44611	0.532174	0.132294	1	1.30801	0.387375	0.274493	1	1.33461	0.416415	0.236959	1
Bcs1l	-1.19474	-0.256691	0.530649	1	-1.07972	-0.110658	0.788003	1	-1.18881	-0.249523	0.541845	1
Rnf25	1.01537	0.0220072	0.936725	1	1.21282	0.278369	0.318239	1	-1.18611	-0.246241	0.373737	1
Stk36	1.28236	0.358802	0.704287	1	-6.50069	-2.70059	0.0104547	0.380793	-1.20352	-0.267261	0.770955	1
Ttll4	2.04642	1.0331	0.0630151	0.917667	-1.15826	-0.211954	0.699074	1	1.35442	0.437673	0.423422	1
Cyp27a1	1.14849	0.199736	0.650308	1	-1.11259	-0.153917	0.723129	1	-1.15827	-0.211971	0.625381	1
Wnt6	6.0712	2.60198	0.00377955	0.256569	1.03803	0.0538542	0.929792	1	1.80806	0.854439	0.180312	1
Wnt10a	1	0	1	1	-5.36228	-2.42285	0.312862	1	1.09376	0.129302	0.951582	1
Ccdc108	1	0	1	1	1	0	1	1	-2.69264	-1.42902	0.29896	1
Ihh	-1.40289	-0.488398	0.758328	1	-20.6192	-4.36592	0.0274119	0.628372	-2.64521	-1.40338	0.39588	1
Nhej1	1.03531	0.0500641	0.895491	1	-1.21519	-0.281182	0.463797	1	1.09237	0.127464	0.737431	1
Cnppd1	-1.09506	-0.131009	0.641089	1	-1.08923	-0.123306	0.66083	1	-1.0192	-0.0274302	0.922202	1
Fam134a	1.03917	0.0554343	0.799583	1	1.07914	0.109878	0.615426	1	-1.08173	-0.113342	0.604008	1
Zfand2b	1.02178	0.0310806	0.925176	1	-1.11575	-0.158013	0.632998	1	-1.11502	-0.157075	0.634528	1
Abcb6	1.08443	0.116935	0.793527	1	1.38218	0.466942	0.300075	1	1.30331	0.382179	0.391774	1
Atg9a	-1.01429	-0.0204681	0.946124	1	-1.21774	-0.284203	0.349409	1	1.08461	0.117176	0.698591	1
Ankzf1	1.13495	0.182632	0.598497	1	-1.15178	-0.203867	0.55721	1	1.14962	0.201158	0.56143	1
Glb1l	-1.3166	-0.396821	0.312578	1	-1.03054	-0.0433986	0.912016	1	-1.10301	-0.141441	0.717149	1
Stk16	-1.0272	-0.038716	0.87849	1	-1.12082	-0.164559	0.517315	1	-1.09048	-0.124965	0.621207	1
Tuba4a	-1.05452	-0.0765902	0.834411	1	-1.12866	-0.174615	0.634	1	-1.07926	-0.110042	0.764042	1
Dnajb2	-1.10372	-0.142369	0.695971	1	-1.10962	-0.150065	0.679943	1	-1.32142	-0.402086	0.26771	1
Dnpep	1.02314	0.0330009	0.891387	1	-1.01362	-0.019511	0.935659	1	1.10922	0.14955	0.536143	1
Des	1.14579	0.196344	0.795435	1	-1.30074	-0.379335	0.611923	1	-1.41739	-0.503238	0.495795	1
Speg	1.55693	0.638702	0.359917	1	1.10639	0.14586	0.833137	1	1.34656	0.429278	0.533992	1
Gmppa	-1.10344	-0.142005	0.611739	1	-1.06651	-0.0928921	0.740078	1	1.04769	0.0672095	0.810324	1
Chpf	-1.06803	-0.0949549	0.784691	1	-1.34995	-0.432907	0.216606	1	1.02726	0.0387971	0.911114	1
Tmem198	-1.30108	-0.379709	0.724614	1	1.03632	0.0514764	0.962289	1	2.70293	1.43453	0.194775	1
Obsl1	2.55231	1.3518	0.0522553	0.863566	-1.65762	-0.729109	0.269502	1	1.04569	0.0644486	0.914971	1
Stk11ip	1.20081	0.264013	0.289564	1	-1.05973	-0.0836934	0.737663	1	1.05324	0.0748393	0.764366	1
Slc4a3	10.6872	3.41781	0.0259943	0.656491	7.87789	2.97781	0.0171845	0.493828	-1.11449	-0.15638	0.88574	1
Epha4	46.5886	5.54191	0.0153432	0.523888	1.64939	0.721931	0.635238	1	1.27553	0.351095	0.816914	1
Pax3	2.16145	1.112	0.182873	1	8.43596	3.07655	0.000413886	0.0509462	1.06864	0.0957805	0.903301	1
Sgpp2	-5.5289	-2.46699	0.159891	1	-1.03237	-0.0459667	0.977475	1	-3.33267	-1.73668	0.284847	1
Farsb	-1.08662	-0.119849	0.713204	1	1.1129	0.154325	0.636201	1	1.23817	0.308208	0.344895	1
Mogat1	1.00124	0.00178274	0.99437	1	-3.58908	-1.84361	0.293969	1	2.17007	1.11774	0.402791	1
Acsl3	1.00945	0.0135728	0.971193	1	1.03651	0.0517331	0.888744	1	1.1962	0.258457	0.479109	1
Utp14b	-2.29407	-1.19791	0.0552818	0.880685	1.23944	0.309685	0.595932	1	1.47916	0.564774	0.332995	1
Kcne4	1	0	1	1	-6.19099	-2.63017	0.11295	1	1.38287	0.467662	0.698319	1
Ap1s3	1.07637	0.10618	0.935497	1	-1.21638	-0.282598	0.804713	1	1.33489	0.416724	0.71041	1
Wdfy1	-6.86252	-2.77874	1.96205e-17	1.437e-13	-4.7584	-2.25048	1.86723e-12	6.83781e-09	-1.73224	-0.792637	0.0092169	1
Mrpl44	-1.05924	-0.0830244	0.830781	1	1.19535	0.25743	0.508494	1	-1.05453	-0.0765986	0.843045	1
Serpine2	-2.76744	-1.46855	0.0659513	0.942493	-1.29721	-0.375416	0.599118	1	-1.25371	-0.326204	0.639859	1
Fam124b	2.08966	1.06327	0.653768	1	-2.80593	-1.48848	0.528202	1	-4.20075	-2.07065	0.385814	1
Cul3	1.0404	0.057136	0.823529	1	1.01604	0.0229627	0.928531	1	-1.0327	-0.0464186	0.85597	1
Dock10	1.34073	0.423021	0.354373	1	-1.23911	-0.3093	0.498033	1	1.11118	0.152097	0.738883	1
Irs1	1.84045	0.880058	0.431317	1	2.25865	1.17546	0.247417	1	1.05905	0.0827736	0.928456	1
Rhbdd1	-1.00752	-0.0108081	0.96322	1	1.06836	0.0954019	0.685472	1	-1.04174	-0.0589917	0.801695	1
Col4a4	-1.62879	-0.703803	0.512676	1	-2.96071	-1.56594	0.165655	1	1.97976	0.985323	0.315798	1
Col4a3	-7.61515	-2.92887	0.0872438	1	-1.43169	-0.517722	0.697775	1	-2.40057	-1.26338	0.336964	1
Mff	-1.13233	-0.179294	0.434852	1	-1.0197	-0.0281449	0.902393	1	-1.01608	-0.0230142	0.920015	1
Agfg1	1.06136	0.0859074	0.710263	1	-1.05551	-0.0779423	0.735861	1	-1.07488	-0.104172	0.651347	1
Slc19a3	1	0	1	1	5.18645	2.37475	0.306028	1	-1.56182	-0.643226	0.760537	1
Pid1	1.45337	0.539398	0.034025	0.743292	1.02931	0.0416729	0.868962	1	-1.09579	-0.131974	0.60124	1
Dner	-125.618	-6.9729	0.000131883	0.0333073	-1.06346	-0.0887624	0.932167	1	2.19714	1.13563	0.267066	1
Trip12	1.41343	0.499205	0.0919544	1	1.09356	0.129032	0.662305	1	1.22286	0.290262	0.326033	1
Fbxo36	1.11105	0.151928	0.815644	1	1.17617	0.2341	0.723149	1	1.10194	0.14005	0.830515	1
Slc16a14	1.07381	0.102736	0.93555	1	-1.23507	-0.304593	0.818531	1	-1.04709	-0.0663906	0.958098	1
A530032D15Rik	1.21346	0.279132	0.786446	1	1.2017	0.265074	0.7844	1	1.40692	0.492537	0.609516	1
Gm7609	1.98671	0.990383	0.491808	1	-1.19993	-0.262946	0.793266	1	1.77117	0.824706	0.410751	1
C130026I21Rik	1.6529	0.724996	0.327886	1	1.39928	0.484683	0.498885	1	1.32785	0.409089	0.565505	1
Sp110	-1.03658	-0.0518279	0.911388	1	-1.01339	-0.0191834	0.967107	1	1.00776	0.0111556	0.980861	1
Sp140	1.02115	0.0301956	0.952437	1	-1.00826	-0.0118615	0.981271	1	-1.25114	-0.323238	0.522564	1
Sp100	1.19616	0.258416	0.637258	1	1.08556	0.11844	0.828563	1	-1.09038	-0.124836	0.819415	1
A630001G21Rik	-1.07621	-0.105956	0.785005	1	1.06261	0.08761	0.821031	1	1.16778	0.223771	0.563135	1
Cab39	1.11601	0.158352	0.484923	1	-1.06963	-0.0971121	0.668231	1	1.01717	0.0245643	0.913656	1
Itm2c	-1.01096	-0.0157258	0.951099	1	1.01757	0.0251237	0.921948	1	-1.07183	-0.100077	0.696378	1
Gpr55	1.09297	0.128255	0.802035	1	-1.05274	-0.0741424	0.88893	1	1.98836	0.991577	0.0754086	1
Psmd1	1.04359	0.0615599	0.828752	1	-1.01056	-0.0151581	0.957526	1	1.18441	0.24417	0.391125	1
Htr2b	-2.44431	-1.28943	0.391174	1	1.82607	0.868739	0.508753	1	3.91647	1.96956	0.146128	1
Armc9	-1.24023	-0.310613	0.504089	1	-1.3495	-0.432425	0.3521	1	-1.00911	-0.0130802	0.97741	1
B3gnt7	-1.12666	-0.172049	0.751237	1	-1.16836	-0.224483	0.679516	1	1.16159	0.216101	0.691536	1
Ncl	-1.02478	-0.035317	0.876179	1	1.14708	0.19797	0.382676	1	1.12647	0.171809	0.448267	1
C130036L24Rik	2.12933	1.0904	0.206086	1	1.90939	0.93311	0.262335	1	1.08925	0.123331	0.878981	1
Ptma	-1.24092	-0.311412	0.199828	1	1.17287	0.230044	0.343449	1	1.0592	0.0829692	0.732398	1
Pde6d	-1.13428	-0.181776	0.486746	1	-1.02289	-0.0326492	0.900653	1	1.06089	0.0852765	0.743884	1
Cops7b	1.19798	0.2606	0.363614	1	1.33864	0.420763	0.142242	1	1.02588	0.0368621	0.897281	1
Dis3l2	1.17429	0.231784	0.380365	1	-1.05001	-0.0704038	0.790423	1	-1.05699	-0.0799621	0.762889	1
Alppl2	-1.60895	-0.686116	0.58231	1	-29.2117	-4.86848	0.0225341	0.563682	1	0	1	1
Ecel1	11.2384	3.49036	0.184138	1	-90.0349	-6.49241	0.0329586	0.689381	-1.11914	-0.162387	0.943643	1
Eif4e2	1.07387	0.102813	0.649772	1	1.13082	0.177365	0.433236	1	1.08519	0.117945	0.60178	1
Efhd1	3.86942	1.95212	0.253841	1	-1.52161	-0.605595	0.700522	1	-5.75763	-2.52547	0.116652	1
Gigyf2	1.26594	0.340214	0.342895	1	1.08056	0.111776	0.755596	1	1.10881	0.14901	0.677408	1
Kcnj13	2.21909	1.14997	0.202366	1	6.33608	2.66359	0.00346908	0.195483	-1.93049	-0.948964	0.255752	1
Ngef	1	0	1	1	86.2841	6.43102	0.0097351	0.364705	1.37937	0.464006	0.790946	1
Inpp5d	1.3464	0.429107	0.13038	1	-1.01255	-0.0179886	0.949332	1	-1.0566	-0.0794299	0.779072	1
Atg16l1	-1.12721	-0.172763	0.443501	1	1.04394	0.0620415	0.783295	1	1.05912	0.0828595	0.712913	1
Sag	-2.18896	-1.13024	0.36843	1	1.52588	0.609646	0.418229	1	1.12367	0.168216	0.813189	1
Dgkd	1.46224	0.548179	0.218915	1	-1.04542	-0.0640786	0.885305	1	1.29425	0.372119	0.402498	1
Usp40	1.12879	0.174783	0.576221	1	-1.0136	-0.0194831	0.950127	1	1.22012	0.287025	0.35615	1
Ugt1a7c	-1.14846	-0.199704	0.501829	1	-1.13865	-0.187322	0.529066	1	-1.2462	-0.317541	0.285787	1
Ugt1a6b	-1.48242	-0.56795	0.615617	1	33.0757	5.0477	0.006925	0.301897	1.42598	0.511954	0.583195	1
Ugt1a6a	1.0197	0.028146	0.962468	1	-1.02352	-0.0335436	0.955607	1	-1.52429	-0.608136	0.281213	1
Dnajb3	-1.06222	-0.0870871	0.886388	1	1.16287	0.21769	0.744821	1	-1.52443	-0.608266	0.414091	1
Mroh2a	-1.19034	-0.251374	0.862059	1	-1.33163	-0.413189	0.785373	1	-6.73861	-2.75245	0.0856304	1
Hjurp	1.23319	0.302392	0.50532	1	-1.20066	-0.263825	0.57588	1	1.00588	0.00845815	0.985308	1
Glrp1	-1.236	-0.305676	0.702636	1	1.16788	0.223897	0.785003	1	2.59215	1.37415	0.112679	1
Gm19589	5.43134	2.44131	0.250175	1	8.78624	3.13525	0.0123946	0.412627	-1.27072	-0.345642	0.75078	1
Arl4c	1.39039	0.475487	0.303426	1	1.17857	0.237042	0.596701	1	1.13862	0.187287	0.676084	1
Sh3bp4	1.62598	0.701312	0.126013	1	-1.74953	-0.806964	0.0544095	0.895494	1.18744	0.24786	0.551602	1
Agap1	1.10972	0.150199	0.642451	1	-1.09644	-0.13283	0.682868	1	-1.2397	-0.309987	0.341269	1
Gbx2	9.08465	3.18343	0.0618089	0.916938	3.80854	1.92924	0.179735	1	-1.10626	-0.145688	0.91026	1
Iqca	1	0	1	1	1	0	1	1	-4.53185	-2.1801	0.120952	1
Ackr3	1.50269	0.587546	0.350998	1	-1.28322	-0.359767	0.465741	1	-1.97254	-0.980055	0.0393169	1
Cops8	-1.05606	-0.0786905	0.720584	1	1.05879	0.0824194	0.707989	1	1.12479	0.169652	0.440234	1
Col6a3	-19.9277	-4.31671	0.000466683	0.0804232	-5.24737	-2.39159	0.0605277	0.941199	-1.11844	-0.161493	0.857367	1
Mlph	-1.30247	-0.381255	0.439878	1	1.42309	0.509026	0.308714	1	1.22541	0.29327	0.547068	1
Rab17	2.37952	1.25067	0.436846	1	2.09835	1.06925	0.496596	1	1.16137	0.215825	0.888562	1
Lrrfip1	1.01331	0.0190784	0.95325	1	-1.16947	-0.22586	0.488033	1	-1.04679	-0.0659767	0.839421	1
Rbm44	-1.61989	-0.695898	0.699804	1	-4.19925	-2.07013	0.269087	1	2.85374	1.51286	0.412483	1
Ramp1	-1.16434	-0.219515	0.600471	1	-1.52596	-0.609718	0.147638	1	-1.30862	-0.388042	0.356419	1
Ube2f	1.06813	0.0950865	0.707647	1	1.01339	0.019192	0.939549	1	1.02078	0.0296695	0.906682	1
Scly	-1.09931	-0.136596	0.725341	1	1.22603	0.294	0.447009	1	1.12357	0.168091	0.662335	1
Espnl	51.3993	5.68368	0.002422	0.20898	5.78322	2.53187	0.234694	1	-15.6334	-3.96656	0.0010289	0
Klhl30	1.98215	0.987069	0.273955	1	2.82023	1.49581	0.0856963	1	1.06188	0.0866143	0.914975	1
Fam132b	1.17884	0.237367	0.795287	1	1.02542	0.0362115	0.969899	1	-1.19258	-0.254084	0.786538	1
Ilkap	-1.13612	-0.184111	0.430175	1	-1.20697	-0.271395	0.245366	1	1.0321	0.0455852	0.844903	1
Hes6	-1.03285	-0.0466372	0.851499	1	-1.09861	-0.135676	0.587958	1	1.11508	0.157148	0.530184	1
Per2	1.92907	0.947907	0.0281089	0.676025	1.08433	0.116806	0.786106	1	-1.01393	-0.019952	0.962941	1
Traf3ip1	1.04033	0.0570348	0.89477	1	-1.14619	-0.196851	0.648992	1	-1.47099	-0.556784	0.189819	1
Asb1	1.22736	0.295558	0.49164	1	1.02011	0.0287254	0.945986	1	1.19663	0.258973	0.539571	1
Twist2	1	0	1	1	52.7118	5.72005	0.00777958	0.318582	1.25266	0.324996	0.814645	1
Hdac4	-1.10831	-0.148358	0.603629	1	-1.08973	-0.123972	0.665983	1	-1.5235	-0.607394	0.0347549	1
Ndufa10	-1.11802	-0.160951	0.588725	1	1.04351	0.0614433	0.83653	1	-1.00453	-0.00651478	0.982529	1
Myeov2	-1.04819	-0.0678968	0.819415	1	1.13399	0.181406	0.541639	1	-1.00672	-0.00966924	0.974012	1
Otos	10.9007	3.44635	0.126466	1	1.28224	0.358664	0.805199	1	-3.09485	-1.62987	0.2642	1
Gpc1	3.20308	1.67946	0.00265607	0.213496	1.44477	0.530836	0.311109	1	1.14863	0.199918	0.701615	1
Dusp28	-1.23423	-0.303616	0.451133	1	-1.20334	-0.26704	0.513165	1	1.10667	0.146226	0.717371	1
Rnpepl1	-1.08586	-0.118843	0.623382	1	1.02324	0.0331504	0.891158	1	-1.06987	-0.0974408	0.687455	1
9430060I03Rik	1.25374	0.326244	0.594728	1	1.34532	0.427952	0.485426	1	-1.22578	-0.293696	0.627958	1
Capn10	1.15915	0.213063	0.579983	1	-1.01049	-0.0150516	0.968856	1	1.52554	0.609319	0.113628	1
Gpr35	1.31803	0.398381	0.381452	1	-1.05927	-0.083072	0.854612	1	-1.31068	-0.390311	0.390034	1
Kif1a	-1.22824	-0.296598	0.726284	1	-1.15794	-0.211567	0.801149	1	2.15831	1.1099	0.212663	1
Sned1	1.03953	0.0559258	0.960791	1	-2.24971	-1.16974	0.28224	1	1.04001	0.0565952	0.957503	1
Mterf4	1.15219	0.204379	0.582778	1	-1.17042	-0.227032	0.544864	1	1.32911	0.410461	0.270062	1
Pask	1.38456	0.469425	0.420136	1	1.54745	0.629896	0.285866	1	1.26673	0.341106	0.559864	1
Ppp1r7	-1.21756	-0.283992	0.337519	1	1.00594	0.00854027	0.976964	1	1.03057	0.0434436	0.883166	1
Ano7	1	0	1	1	-7.92013	-2.98552	0.036402	0.725172	1.23631	0.306042	0.807821	1
Hdlbp	1.25015	0.322102	0.209428	1	-1.05275	-0.0741584	0.772477	1	-1.03135	-0.0445386	0.862086	1
Sept2	-1.02747	-0.0390942	0.879212	1	-1.00196	-0.00282953	0.991227	1	-1.01302	-0.0186588	0.942193	1
Farp2	1.82296	0.86628	0.158572	1	-1.34038	-0.422642	0.492354	1	1.39068	0.475795	0.435093	1
Stk25	-1.00421	-0.006059	0.978415	1	-1.13549	-0.183318	0.414141	1	1.02127	0.0303666	0.892109	1
Bok	-1.37678	-0.461293	0.472927	1	-1.17786	-0.236163	0.718273	1	1.20619	0.270459	0.67548	1
Thap4	-1.11888	-0.162054	0.629	1	-1.18415	-0.243847	0.468753	1	1.3527	0.435846	0.194555	1
Atg4b	-1.01926	-0.0275257	0.901729	1	-1.03639	-0.0515619	0.817233	1	1.00479	0.00689209	0.975295	1
Dtymk	-1.16164	-0.21616	0.510277	1	1.06483	0.0906189	0.783102	1	1.15103	0.20293	0.535953	1
Ing5	1.00987	0.0141657	0.969052	1	-1.32616	-0.407256	0.264882	1	1.63327	0.707766	0.0532233	1
D2hgdh	1.12811	0.173908	0.531127	1	-1.3535	-0.4367	0.117483	1	1.02547	0.0362814	0.896	1
Gal3st2	-5.33056	-2.41429	0.268895	1	-4.81016	-2.26609	0.0457727	0.83186	4.35918	2.12406	0.269873	1
Pdcd1	1.21186	0.277218	0.810875	1	-1.42468	-0.510635	0.647519	1	-1.41664	-0.502478	0.652285	1
Fam174a	-1.21933	-0.28609	0.244909	1	-1.06216	-0.0870028	0.72365	1	-1.22179	-0.288992	0.2403	1
St8sia4	1.32364	0.404516	0.470824	1	-1.19956	-0.262511	0.636385	1	1.07706	0.1071	0.84693	1
Slco4c1	-1.33445	-0.416246	0.806683	1	-1.63511	-0.709388	0.65825	1	-1.01421	-0.0203565	0.989721	1
D1Ertd622e	1.19877	0.261557	0.46084	1	1.16021	0.214387	0.5454	1	-1.188	-0.248536	0.483199	1
Ppip5k2	1.1068	0.146393	0.594263	1	1.00353	0.00508962	0.985203	1	-1.00476	-0.00685464	0.980044	1
Gin1	1.12693	0.172392	0.709796	1	-1.1035	-0.14209	0.760391	1	1.0983	0.135272	0.769838	1
Pam	1.50452	0.589306	0.245857	1	1.12273	0.167008	0.733582	1	-1.50347	-0.588294	0.222024	1
1810006J02Rik	1.30069	0.379272	0.798081	1	-1.14884	-0.200181	0.879477	1	-1.64017	-0.713844	0.573509	1
Rnf152	1	0	1	1	-1.88978	-0.918215	0.607688	1	1.54194	0.624742	0.742395	1
Pign	1.50727	0.591937	0.149073	1	1.01014	0.014554	0.971507	1	1.35144	0.434498	0.286908	1
2310035C23Rik	1.11424	0.156061	0.624249	1	-1.12796	-0.173713	0.585236	1	-1.01379	-0.0197609	0.950421	1
Tnfrsf11a	1.63563	0.709844	0.105313	1	-1.11805	-0.160989	0.711479	1	1.00529	0.00760493	0.986061	1
Zcchc2	1.3314	0.412947	0.292829	1	1.19939	0.262302	0.504223	1	1.25685	0.329816	0.400403	1
Phlpp1	1.71856	0.781199	0.0951274	1	1.021	0.0299799	0.948156	1	1.17507	0.232752	0.615119	1
Bcl2	1.51986	0.603936	0.269742	1	1.00442	0.00636279	0.990304	1	1.11689	0.159486	0.760523	1
Kdsr	-1.0196	-0.0280074	0.923171	1	-1.34395	-0.426476	0.146041	1	-1.13945	-0.188343	0.516826	1
Vps4b	-1.09042	-0.124878	0.579407	1	-1.06569	-0.0917939	0.68375	1	-1.09054	-0.125048	0.578885	1
Serpinb12	-1.6427	-0.716065	0.5965	1	1.03365	0.047741	0.97174	1	1.62696	0.702176	0.628761	1
Serpinb7	1.98945	0.992372	0.568567	1	-1.74022	-0.799269	0.47461	1	-1.04869	-0.0685838	0.95006	1
Serpinb2	-1.47533	-0.561033	0.523863	1	-1.22644	-0.294482	0.731388	1	-2.29656	-1.19948	0.165544	1
Serpinb10	1.92607	0.945663	0.35576	1	1.71659	0.779546	0.416818	1	-1.10243	-0.140683	0.882678	1
Serpinb8	3.25507	1.70269	0.0870326	1	1.58384	0.66343	0.452173	1	-1.12656	-0.171927	0.84475	1
Cdh19	12.123	3.59968	0.0464145	0.824861	29.4915	4.88223	0.0124931	0.413089	1.87111	0.903892	0.570498	1
Dsel	2.23051	1.15737	0.146506	1	2.19132	1.1318	0.156909	1	1.40691	0.492527	0.529299	1
Tsn	-1.14351	-0.19347	0.410465	1	1.0142	0.0203368	0.931049	1	1.0271	0.03858	0.869459	1
Nifk	-1.19131	-0.252554	0.37916	1	1.04396	0.0620612	0.828935	1	1.00124	0.0017834	0.995036	1
Clasp1	1.84727	0.885396	0.00992996	0.425304	-1.10262	-0.14093	0.678387	1	1.36551	0.449437	0.186063	1
2900060B14Rik	1.0896	0.123796	0.85237	1	-1.06088	-0.0852593	0.89184	1	1.06879	0.095972	0.87566	1
Gli2	5.95581	2.5743	0.27704	1	-9.07591	-3.18204	0.197802	1	-1.29866	-0.377024	0.846416	1
Inhbb	5.36167	2.42268	0.268117	1	-10.0939	-3.33541	0.0496607	0.854788	-2.81954	-1.49546	0.297914	1
Ralb	1.09173	0.126613	0.562905	1	1.05497	0.0772	0.724447	1	-1.15119	-0.203128	0.353635	1
Tmem185b	-1.05007	-0.0704893	0.787334	1	1.06172	0.0863978	0.741103	1	-1.1089	-0.149131	0.567859	1
3830432H09Rik	5.23295	2.38762	0.317043	1	-107.69	-6.75073	0.0268775	0.621567	-1.92237	-0.942886	0.681134	1
Epb4.1l5	1.22702	0.295154	0.726559	1	1.12487	0.169758	0.843955	1	-1.10617	-0.145575	0.862149	1
Ptpn4	-1.16659	-0.222294	0.752032	1	1.10758	0.147407	0.8339	1	1.13799	0.186491	0.78879	1
Tmem177	-1.00985	-0.0141436	0.976616	1	-1.04164	-0.0588513	0.903112	1	1.17335	0.230633	0.629538	1
Tmem37	1.51106	0.595563	0.441544	1	1.33213	0.41374	0.574829	1	1.04627	0.0652601	0.929361	1
Dbi	-1.223	-0.290429	0.35825	1	1.03739	0.0529631	0.866919	1	1.16142	0.215886	0.494406	1
3110009E18Rik	-1.23674	-0.30654	0.629517	1	1.13218	0.179108	0.77513	1	1.26026	0.333719	0.590205	1
Steap3	1.07457	0.103763	0.833418	1	1.75965	0.815289	0.0958073	1	1.17967	0.238383	0.623275	1
Marco	-1.84254	-0.881692	0.308841	1	-1.4817	-0.567254	0.510862	1	2.21728	1.14879	0.187218	1
Insig2	-1.11368	-0.155328	0.581554	1	-1.02911	-0.041391	0.883162	1	-1.01969	-0.0281355	0.91994	1
Ccdc93	-1.01865	-0.0266647	0.923087	1	-1.08596	-0.11897	0.665717	1	1.07894	0.10962	0.690856	1
Ddx18	-1.03982	-0.0563371	0.820405	1	1.044	0.0621166	0.802832	1	1.22414	0.291764	0.239947	1
Dpp10	-23.8671	-4.57695	0.0485048	0.837536	-3.44476	-1.7844	0.24988	1	10.2144	3.35254	0.0696421	1
Actr3	-1.03441	-0.0488123	0.867015	1	-1.01786	-0.0255362	0.930184	1	-1.1023	-0.140518	0.629793	1
Slc35f5	-1.06048	-0.0847107	0.766047	1	1.01288	0.0184652	0.948305	1	-1.07536	-0.104813	0.712401	1
Gpr39	1	0	1	1	3.25397	1.7022	0.274421	1	-1.04464	-0.0630008	0.964427	1
Nckap5	-23.1442	-4.53258	0.0426512	0.801748	-22.2669	-4.47683	0.00538793	0.265732	-3.6309	-1.86033	0.18314	1
Mgat5	1.05555	0.0779948	0.810877	1	1.15361	0.206159	0.528049	1	1.02004	0.028625	0.92957	1
Tmem163	1.5106	0.595125	0.65467	1	2.0256	1.01835	0.429513	1	1.55178	0.633926	0.618462	1
Ccnt2	1.13237	0.179349	0.59339	1	-1.04362	-0.0616029	0.854169	1	-1.01016	-0.0145834	0.965207	1
Rab3gap1	1.22575	0.293668	0.266983	1	-1.04739	-0.0667968	0.800553	1	1.12031	0.163894	0.534454	1
Zranb3	2.00053	1.00038	0.0181566	0.551771	1.78358	0.834773	0.0476926	0.846789	1.68309	0.751113	0.0767586	1
R3hdm1	1.07775	0.108025	0.667687	1	1.13011	0.176461	0.48342	1	1.16933	0.225686	0.368463	1
Ubxn4	-1.13472	-0.182342	0.430673	1	-1.00121	-0.00174927	0.993971	1	-1.01562	-0.0223631	0.923038	1
Mcm6	-1.11439	-0.156249	0.565761	1	-1.08742	-0.120913	0.656855	1	1.26838	0.342985	0.207699	1
Dars	-1.12423	-0.16894	0.520452	1	-1.01364	-0.0195386	0.940712	1	1.07203	0.100342	0.702185	1
Cxcr4	-1.20167	-0.265039	0.589399	1	1.07403	0.103036	0.833394	1	-1.07309	-0.101773	0.835372	1
Cd55	1.38845	0.473475	0.563358	1	1.33315	0.414836	0.60805	1	1.48325	0.568758	0.482157	1
Pfkfb2	1.44021	0.526281	0.457846	1	-1.23771	-0.307678	0.662693	1	-1.34703	-0.429784	0.542316	1
Yod1	1.06261	0.0876074	0.875832	1	1.28187	0.35825	0.521773	1	-1.0367	-0.0520054	0.924934	1
AA986860	-1.84842	-0.886291	0.456305	1	-1.89717	-0.92385	0.443359	1	-1.124	-0.168641	0.884649	1
Pigr	-82.1379	-6.35998	0.00366425	0.254115	-1.00926	-0.0133032	0.992281	1	-3.12358	-1.6432	0.235286	1
Fcmr	1.67037	0.740167	0.467131	1	1.49176	0.577012	0.568188	1	1.75096	0.808142	0.425337	1
Il10	1.71838	0.781045	0.354606	1	1.78134	0.832959	0.27508	1	1.58672	0.666044	0.38	1
Mapkapk2	1.0783	0.108758	0.736363	1	1.05935	0.083174	0.796762	1	-1.05574	-0.0782524	0.808526	1
Dyrk3	-1.0612	-0.0856995	0.871201	1	1.03257	0.0462414	0.929365	1	-1.03722	-0.0527225	0.918417	1
Eif2d	-1.11151	-0.152519	0.522135	1	1.01443	0.0206647	0.931026	1	1.16675	0.222495	0.350516	1
Rassf5	-1.05268	-0.0740728	0.897063	1	-1.25545	-0.328202	0.56693	1	-1.2763	-0.351973	0.539258	1
Ikbke	1.96245	0.972656	0.0175406	0.54786	1.3037	0.382608	0.340138	1	1.03933	0.0556474	0.889473	1
Srgap2	1.51558	0.59987	0.048613	0.837745	-1.01652	-0.0236326	0.937805	1	-1.17614	-0.23406	0.438934	1
Fam72a	-1.42869	-0.514692	0.479163	1	2.09911	1.06978	0.135599	1	1.1499	0.20151	0.772169	1
Ctse	1.02165	0.0308941	0.973014	1	1.03211	0.0455937	0.958317	1	-1.39338	-0.478594	0.583261	1
Rab7b	1.15802	0.211659	0.663185	1	1.01476	0.0211372	0.965252	1	-1.03515	-0.0498455	0.918191	1
Slc26a9	1.90094	0.926713	0.614664	1	1.84296	0.882027	0.630376	1	-2.73296	-1.45046	0.432312	1
Pm20d1	2.10119	1.07121	0.569382	1	144.823	7.17815	0.00592395	0.277744	3.33363	1.73709	0.353952	1
Slc41a1	-1.01842	-0.0263369	0.948258	1	-1.31361	-0.393535	0.333425	1	1.00189	0.00272471	0.994652	1
Rab29	-1.13637	-0.18443	0.490374	1	1.00122	0.00175485	0.994779	1	-1.28384	-0.360469	0.179831	1
Nucks1	1.11881	0.161962	0.544475	1	1.21962	0.286427	0.283018	1	1.15256	0.204847	0.439855	1
Slc45a3	5.38706	2.4295	0.261085	1	-2.39793	-1.26179	0.335736	1	-1.3591	-0.442647	0.725994	1
Elk4	1.1078	0.147698	0.798643	1	1.06601	0.0922236	0.872974	1	1.17005	0.226565	0.694027	1
Mfsd4	1.73181	0.792282	0.183497	1	-1.32145	-0.40212	0.483314	1	1.00079	0.00113338	0.99841	1
Cdk18	1.16776	0.223749	0.822973	1	1.17543	0.233184	0.809307	1	-1.19141	-0.252673	0.793974	1
Klhdc8a	-1.45226	-0.538295	0.717164	1	1.92238	0.942897	0.559615	1	2.96776	1.56937	0.314475	1
Nuak2	1.10584	0.145138	0.815352	1	-1.15523	-0.208181	0.737634	1	-1.12798	-0.173735	0.779803	1
Tmcc2	1.45837	0.544355	0.382733	1	-2.56014	-1.35622	0.0280649	0.638347	-1.22038	-0.287326	0.634597	1
Dstyk	1.69136	0.758186	0.0214461	0.596096	-1.0372	-0.0526948	0.871281	1	1.20734	0.271834	0.401502	1
Rbbp5	1.31117	0.390856	0.171779	1	1.07151	0.0996456	0.726969	1	1.23626	0.305987	0.283819	1
Tmem81	1.0964	0.132769	0.886579	1	-1.3491	-0.431994	0.641805	1	-1.35361	-0.43681	0.639048	1
Lrrn2	5.34632	2.41855	0.272693	1	1.10042	0.13805	0.937626	1	2.481	1.31092	0.38963	1
Mdm4	1.13133	0.178023	0.693235	1	-1.16049	-0.214736	0.633835	1	1.00121	0.001739	0.996917	1
Pik3c2b	1.09518	0.131162	0.898029	1	-1.27618	-0.351827	0.732505	1	1.16096	0.215318	0.831048	1
Ppp1r15b	1.50577	0.590497	0.0693926	0.956747	-1.1282	-0.174027	0.591515	1	1.05816	0.0815513	0.80137	1
Plekha6	2.86083	1.51643	0.0139957	0.511813	1.97173	0.979463	0.119799	1	-1.17866	-0.237142	0.699646	1
Sox13	-6.87717	-2.78182	0.0261921	0.656532	-4.45529	-2.15552	0.0483595	0.852469	-3.01621	-1.59274	0.129533	1
Snrpe	-1.16177	-0.216324	0.381002	1	1.08807	0.121777	0.621638	1	1.18667	0.246916	0.315648	1
Zc3h11a	1.07343	0.102229	0.648548	1	-1.03613	-0.0512077	0.819623	1	1.01084	0.0155533	0.944669	1
Zbed6	1.93971	0.955841	0.135883	1	-1.32331	-0.404152	0.526479	1	1.08935	0.123469	0.843531	1
Lax1	1.29203	0.369641	0.680066	1	-1.25812	-0.331265	0.708175	1	1.25891	0.33218	0.706748	1
Atp2b4	1.61623	0.692634	0.261266	1	1.04383	0.0618859	0.916944	1	1.15753	0.211045	0.723555	1
Prelp	-1.25046	-0.322456	0.879436	1	-4.18266	-2.06442	0.349721	1	-1.19082	-0.251956	0.905163	1
Fmod	2.34413	1.22905	0.399529	1	9.22443	3.20546	0.0103336	0.378992	1.61436	0.690959	0.516481	1
Btg2	-1.12467	-0.1695	0.671324	1	-1.3019	-0.380623	0.341108	1	-1.56254	-0.643889	0.108214	1
Chil1	-2.03565	-1.02549	0.304436	1	-2.43447	-1.28361	0.194961	1	-4.13039	-2.04628	0.0431064	1
Ppfia4	1.14857	0.199839	0.512024	1	-1.1004	-0.13803	0.64758	1	-1.21499	-0.280945	0.352419	1
Tmem183a	1.04494	0.0634137	0.796792	1	1.09428	0.129985	0.596905	1	1.121	0.164786	0.501531	1
Cyb5r1	-1.10333	-0.141858	0.55607	1	-1.22726	-0.295443	0.219479	1	-1.22855	-0.296957	0.216506	1
Adipor1	-1.12177	-0.165775	0.642802	1	-1.04475	-0.0631592	0.859714	1	-1.42601	-0.51198	0.152909	1
Klhl12	-1.04034	-0.0570619	0.891478	1	-1.0169	-0.0241773	0.951564	1	-1.01624	-0.0232426	0.95309	1
Rabif	-1.07467	-0.103893	0.687605	1	-1.0018	-0.00259244	0.991989	1	-1.02784	-0.0396089	0.877748	1
Kdm5b	1.32375	0.404635	0.380013	1	-1.03718	-0.0526716	0.908727	1	-1.21099	-0.276187	0.546886	1
Ppp1r12b	1.012	0.017215	0.974531	1	-1.35859	-0.442114	0.419148	1	1.04022	0.0568909	0.916884	1
Ube2t	-1.28229	-0.358723	0.383195	1	-1.0986	-0.135665	0.742733	1	1.31217	0.391957	0.342856	1
Lgr6	-8.91117	-3.15561	0.0657374	0.941992	-9.27793	-3.2138	0.151627	1	1.17234	0.229394	0.860506	1
Ptprv	-2.05285	-1.03763	0.600249	1	-2.0365	-1.02609	0.60306	1	-1.34156	-0.423909	0.828341	1
Ptpn7	1.05516	0.0774576	0.764214	1	-1.13686	-0.185058	0.474214	1	1.06317	0.0883778	0.732756	1
Arl8a	-1.11006	-0.150638	0.566619	1	1.10123	0.139114	0.596792	1	1.01225	0.0175624	0.946743	1
Elf3	-12.8364	-3.68217	0.128223	1	-3.61126	-1.8525	0.321448	1	-2.14668	-1.10211	0.530438	1
Rnpep	-1.07904	-0.109742	0.675151	1	1.0586	0.0821538	0.753803	1	-1.02905	-0.0413063	0.874699	1
Timm17a	-1.12223	-0.166374	0.664903	1	1.10286	0.14125	0.712914	1	1.12222	0.166354	0.664484	1
Shisa4	-1.15034	-0.202067	0.787368	1	3.12687	1.64472	0.0295086	0.649988	1.0596	0.0835264	0.894672	1
Ipo9	1.17589	0.233758	0.343932	1	-1.14718	-0.198093	0.42307	1	1.12815	0.173958	0.480759	1
Nav1	2.33947	1.22618	0.00764096	0.360089	-1.1699	-0.226388	0.617252	1	1.06971	0.0972239	0.829892	1
Csrp1	1.32039	0.400966	0.280605	1	-1.1323	-0.179262	0.628954	1	1.27219	0.347318	0.348777	1
Phlda3	1.21479	0.280707	0.578711	1	1.23183	0.300804	0.552703	1	1.26752	0.342004	0.499037	1
Tnni1	1.5248	0.608617	0.231526	1	1.99856	0.998959	0.051157	0.869314	1.20374	0.267518	0.597595	1
Lad1	1.20962	0.274554	0.618278	1	-2.89748	-1.5348	0.00428137	0.226402	-2.53934	-1.34446	0.0151802	1
Tnnt2	1.39932	0.484726	0.34149	1	1.73211	0.792528	0.122626	1	-1.04389	-0.0619763	0.90286	1
Tmem9	1.18761	0.248062	0.46461	1	1.43381	0.519853	0.126392	1	-1.01727	-0.0247009	0.940854	1
Cacna1s	4.83395	2.2732	0.0592013	0.901434	-2.13726	-1.09576	0.230911	1	-1.68599	-0.753593	0.412903	1
Kif21b	1.66035	0.731488	0.415519	1	1.31867	0.399084	0.652726	1	1.5523	0.634406	0.475129	1
Camsap2	1.76419	0.819003	0.00679064	0.333705	-1.40966	-0.495351	0.101976	1	1.02149	0.0306685	0.919136	1
9230116N13Rik	1.85286	0.889753	0.205177	1	1.1754	0.233157	0.719808	1	1.33164	0.413203	0.523506	1
Ddx59	1.12226	0.166401	0.664385	1	-1.2029	-0.266519	0.487132	1	1.32564	0.406687	0.285941	1
Kif14	1.12671	0.172118	0.824583	1	-1.51908	-0.603196	0.440238	1	1.22776	0.296032	0.709531	1
Zfp281	-1.16426	-0.219409	0.464161	1	1.02262	0.0322746	0.91412	1	-1.05675	-0.0796332	0.789481	1
Gm19705	-1.07372	-0.102618	0.879448	1	1.3508	0.433816	0.536402	1	1.00261	0.00375887	0.995288	1
Ptprc	1.04743	0.0668488	0.907253	1	-1.03479	-0.0493442	0.931467	1	-1.19012	-0.251106	0.661835	1
Nek7	1.18104	0.240062	0.30897	1	1.04756	0.0670262	0.776092	1	1.01994	0.0284913	0.903718	1
2310009B15Rik	-1.22257	-0.28992	0.536951	1	1.20247	0.266001	0.552687	1	1.25625	0.329118	0.453024	1
Dennd1b	1.53102	0.614497	0.0979587	1	-1.22331	-0.290785	0.431124	1	1.04965	0.0699115	0.849553	1
Zbtb41	1.36709	0.451107	0.260837	1	-1.07876	-0.109379	0.786038	1	1.16076	0.215075	0.590496	1
Aspm	1.25283	0.325193	0.512335	1	-1.26803	-0.342587	0.495631	1	1.19541	0.257508	0.602569	1
Cfh	1.4403	0.526373	0.351278	1	-1.07101	-0.0989682	0.859122	1	-1.25863	-0.331857	0.551919	1
Kcnt2	1	0	1	1	10.2401	3.35615	0.11191	1	-1.2253	-0.29314	0.783897	1
Cdc73	-1.13049	-0.176944	0.487697	1	-1.08196	-0.113652	0.656607	1	-1.02598	-0.0369995	0.884161	1
Glrx2	-1.04306	-0.0608273	0.811987	1	1.09589	0.132097	0.607511	1	-1.12958	-0.175792	0.492485	1
Trove2	1.4912	0.576475	0.178509	1	1.7014	0.766719	0.0766884	1	-1.12504	-0.169979	0.688528	1
Uchl5	-1.07124	-0.099288	0.710541	1	-1.0395	-0.0558896	0.834686	1	1.0954	0.131452	0.623244	1
Rgs2	-1.07998	-0.111006	0.757947	1	1.04074	0.0576049	0.872916	1	-1.08443	-0.116933	0.745453	1
Rgs13	1	0	1	1	4.47845	2.163	0.355568	1	-2.24736	-1.16823	0.578347	1
Rgs1	1.23425	0.303632	0.311818	1	1.20803	0.272657	0.363211	1	1.45229	0.538329	0.0735876	1
Rgs18	-2.53313	-1.34092	0.0135305	0.507911	-1.12436	-0.169108	0.691494	1	-1.28796	-0.365086	0.389717	1
Pla2g4a	1.05308	0.0746123	0.845133	1	-1.30397	-0.382912	0.317409	1	-1.01023	-0.0146857	0.969386	1
Ptgs2	-1.20645	-0.270768	0.719881	1	-1.12881	-0.174799	0.816105	1	-1.51964	-0.603725	0.423358	1
Ptgs2os2	-4.92212	-2.29928	0.0791989	1	-1.00031	-0.000440499	0.999623	1	-1.71242	-0.77604	0.410733	1
BC003331	-1.22547	-0.293333	0.291844	1	1.14116	0.190502	0.493674	1	1.06742	0.0941296	0.734619	1
Tpr	-1.21715	-0.28351	0.224321	1	-1.01229	-0.0176224	0.939739	1	1.09303	0.128331	0.581624	1
Prg4	1.4292	0.515208	0.593608	1	-1.35083	-0.433849	0.644604	1	-1.61116	-0.688103	0.463489	1
Hmcn1	1.10007	0.137591	0.906219	1	-4.55971	-2.18894	0.0810703	1	-1.6787	-0.747345	0.510939	1
Ivns1abp	1.15022	0.201916	0.526263	1	-1.3613	-0.444981	0.163391	1	1.11174	0.152815	0.631601	1
Swt1	-1.19769	-0.26025	0.387257	1	-1.30176	-0.380465	0.206347	1	-1.14897	-0.20034	0.50272	1
Trmt1l	1.07362	0.102482	0.704576	1	-1.18905	-0.249804	0.357595	1	-1.18145	-0.240564	0.374334	1
Rnf2	-1.01596	-0.0228425	0.941926	1	1.1261	0.171339	0.581496	1	1.05694	0.0798945	0.796456	1
Fam129a	1.25399	0.326527	0.487746	1	-1.23691	-0.306745	0.514767	1	-1.27664	-0.352348	0.454446	1
Edem3	1.45132	0.537362	0.190293	1	1.01693	0.024219	0.952848	1	1.13453	0.182088	0.656282	1
1700025G04Rik	1.80802	0.854407	0.192637	1	1.02686	0.0382413	0.942546	1	1.12391	0.168524	0.751099	1
Tsen15	-1.23725	-0.30714	0.425775	1	-1.24117	-0.311705	0.420497	1	1.06346	0.0887703	0.816438	1
Colgalt2	1.32107	0.401706	0.822544	1	-1.33299	-0.414669	0.817359	1	-2.05417	-1.03855	0.557419	1
Rgl1	-1.24769	-0.319263	0.558626	1	1.30947	0.388979	0.476273	1	1.11373	0.155402	0.775615	1
Arpc5	-1.1843	-0.244033	0.354791	1	-1.05863	-0.0821988	0.755175	1	-1.09714	-0.133748	0.61193	1
Ncf2	-1.03988	-0.0564183	0.874425	1	-1.01713	-0.0245001	0.94529	1	-1.40487	-0.490435	0.170533	1
Smg7	1.52259	0.606525	0.124151	1	1.0187	0.0267363	0.945686	1	1.18677	0.247043	0.528838	1
Nmnat2	1	0	1	1	15.1466	3.92092	0.0488392	0.852469	-1.55473	-0.636663	0.461523	1
Lamc2	4.73104	2.24216	0.253148	1	2.1459	1.10158	0.498798	1	-3.00832	-1.58896	0.328105	1
Lamc1	1.40793	0.493571	0.179864	1	1.4295	0.515511	0.157935	1	1.36277	0.446545	0.2159	1
E330020D12Rik	1.08038	0.111542	0.857835	1	1.16165	0.216176	0.727378	1	1.35501	0.438301	0.476791	1
Shcbp1l	-1.13756	-0.18594	0.777918	1	-2.09211	-1.06496	0.118541	1	-1.99961	-0.999717	0.151753	1
Dhx9	1.09401	0.129623	0.714636	1	1.05455	0.0766269	0.830231	1	1.15685	0.210204	0.553611	1
Npl	-1.25306	-0.325456	0.646691	1	1.36252	0.446277	0.529669	1	-1.17422	-0.231699	0.743308	1
Rgs16	1.3399	0.42213	0.76375	1	-1.40193	-0.487419	0.703165	1	1.26412	0.338139	0.789523	1
Rnasel	1.37511	0.459543	0.163374	1	1.18244	0.241763	0.464618	1	-1.1379	-0.186373	0.570112	1
Glul	-1.06278	-0.0878412	0.847029	1	1.04054	0.057328	0.8999	1	-1.34908	-0.43198	0.343809	1
Cacna1e	-4.15071	-2.05336	0.141916	1	1.68656	0.754086	0.553674	1	1.08096	0.112316	0.925848	1
Ier5	-1.10245	-0.140712	0.751359	1	1.02004	0.0286312	0.948589	1	-1.10324	-0.141751	0.749571	1
Mr1	1.04122	0.0582794	0.903803	1	-1.18691	-0.247208	0.609794	1	1.12879	0.174774	0.718047	1
Stx6	-1.06981	-0.0973508	0.658244	1	-1.06246	-0.0874078	0.692005	1	-1.07195	-0.100239	0.649848	1
Xpr1	1.24836	0.32004	0.531802	1	1.28678	0.36377	0.47877	1	-1.1473	-0.198248	0.698722	1
Acbd6	-1.29685	-0.375011	0.210443	1	1.13252	0.179537	0.548755	1	1.08921	0.123283	0.677912	1
Qsox1	1.1247	0.169535	0.569329	1	-1.24201	-0.312678	0.298196	1	-1.20308	-0.266727	0.373608	1
Cep350	1.03693	0.0523232	0.85998	1	-1.09439	-0.130132	0.661215	1	1.02103	0.0300222	0.919384	1
Tor1aip1	-1.00862	-0.0123861	0.965803	1	1.03641	0.0515949	0.858271	1	-1.08782	-0.121442	0.674132	1
Tor1aip2	1.16407	0.219174	0.374144	1	1.0246	0.035066	0.887287	1	1.14889	0.200235	0.418073	1
Soat1	1.06301	0.0881567	0.803653	1	1.13908	0.187874	0.59634	1	1.00567	0.00815156	0.98167	1
Abl2	1.45903	0.545011	0.193082	1	1.28372	0.360332	0.387214	1	1.02809	0.0399658	0.923507	1
Tor3a	1.23566	0.305281	0.36438	1	1.18357	0.243151	0.469644	1	1.12849	0.174397	0.60406	1
Fam20b	1.38633	0.47127	0.0919505	1	1.15101	0.202898	0.46693	1	1.19748	0.259998	0.351293	1
Ralgps2	1.46835	0.554196	0.510627	1	1.46903	0.554864	0.500813	1	1.82824	0.870457	0.292181	1
Angptl1	1.46839	0.554236	0.785422	1	4.6101	2.2048	0.270938	1	-2.07847	-1.05552	0.577236	1
Rasal2	1.18538	0.245349	0.651395	1	-1.23028	-0.298992	0.583427	1	-1.10079	-0.138544	0.798756	1
2810025M15Rik	-1.19438	-0.256267	0.649275	1	1.00065	0.000931322	0.998679	1	1.07924	0.110022	0.844545	1
BC026585	-1.01993	-0.0284731	0.956169	1	1.08253	0.114412	0.825737	1	1.33039	0.411848	0.430883	1
Sec16b	1.30168	0.380378	0.577753	1	-2.47653	-1.30832	0.0617132	0.949684	1.25974	0.333125	0.617552	1
Rfwd2	1.05433	0.0763272	0.754466	1	-1.20849	-0.273203	0.263472	1	-1.06108	-0.0855397	0.72577	1
Tnr	-1.68032	-0.74874	0.441795	1	-6.82408	-2.77063	0.0168696	0.486429	21.3222	4.41428	0.0170757	1
4930523C07Rik	1.17409	0.231539	0.756164	1	-1.30002	-0.378538	0.611866	1	1.07691	0.106903	0.885881	1
4930562F07Rik	-1.10134	-0.139263	0.887878	1	-1.26101	-0.33458	0.730625	1	1.12594	0.171125	0.861334	1
Mrps14	-1.20741	-0.271921	0.352884	1	1.16192	0.216512	0.459362	1	1.02599	0.0370153	0.899252	1
Cacybp	-1.09898	-0.136168	0.687235	1	-1.04789	-0.067494	0.841855	1	-1.00025	-0.00035834	0.999154	1
Rabgap1l	1.37622	0.460713	0.3927	1	-1.46187	-0.547815	0.305778	1	1.0521	0.0732658	0.890728	1
Rc3h1	1.02031	0.0290091	0.941429	1	1.02274	0.0324356	0.934448	1	-1.11765	-0.160474	0.683776	1
Serpinc1	3.91422	1.96872	0.120862	1	-5.81941	-2.54087	0.0363317	0.725049	2.61286	1.38563	0.253995	1
Zbtb37	-1.15115	-0.203078	0.695616	1	1.24183	0.312469	0.53721	1	1.1195	0.162851	0.745368	1
Gas5	-1.20611	-0.270358	0.285803	1	-1.00051	-0.000741724	0.997648	1	1.07483	0.104115	0.678147	1
Dars2	-1.15923	-0.213171	0.473797	1	-1.26004	-0.333465	0.263518	1	1.06385	0.0892892	0.763801	1
Cenpl	1.04622	0.0651795	0.866798	1	1.13426	0.181746	0.639842	1	1.01699	0.0243102	0.949931	1
Klhl20	1.38711	0.472082	0.207815	1	1.10217	0.140352	0.707754	1	1.15399	0.206629	0.579759	1
Ankrd45	1	0	1	1	-9.11587	-3.18838	0.164773	1	1.30672	0.385946	0.795434	1
Prdx6	-1.06481	-0.0906001	0.743714	1	1.11319	0.154702	0.576083	1	-1.21767	-0.284119	0.304444	1
Tnfsf4	-1.14658	-0.197335	0.901493	1	-1.71841	-0.781074	0.599198	1	-1.30222	-0.380979	0.80095	1
Tnfsf18	-1.22767	-0.295918	0.816326	1	-81.1171	-6.34193	0.00244431	0.159667	-3.17663	-1.6675	0.209048	1
Fasl	-1.06245	-0.0873912	0.932186	1	1.34899	0.431875	0.670351	1	-1.01234	-0.0176979	0.986021	1
Suco	1.32067	0.401268	0.335049	1	-1.2318	-0.300773	0.469107	1	1.16136	0.215818	0.602855	1
Pigc	1.095	0.130928	0.68752	1	1.0507	0.0713518	0.826262	1	-1.01094	-0.0156983	0.961375	1
Mettl13	-1.04054	-0.0573352	0.848066	1	1.1206	0.164268	0.584904	1	1.53379	0.617103	0.0403784	1
Vamp4	-1.24202	-0.312683	0.306606	1	-1.02357	-0.0336167	0.912447	1	-1.04527	-0.063878	0.834737	1
Prrc2c	1.05177	0.0728154	0.836599	1	-1.39833	-0.483708	0.171254	1	1.17445	0.231991	0.510244	1
Fmo1	-1.75403	-0.810676	0.200372	1	-7.51769	-2.91029	5.6593e-06	0.00276325	-2.805	-1.488	0.0132799	1
Fmo2	-1.98576	-0.989693	0.386612	1	-2.94899	-1.56022	0.169164	1	-1.85337	-0.89015	0.420213	1
Fmo3	1	0	1	1	20.6748	4.3698	0.0034698	0.195483	-2.6975	-1.43162	0.186315	1
Prrx1	1	0	1	1	-3.50073	-1.80765	0.275346	1	-1.12208	-0.16618	0.911261	1
Gorab	-1.91053	-0.933971	0.00751774	0.359869	1.41991	0.505804	0.138423	1	1.12889	0.174906	0.605316	1
Kifap3	1.55892	0.640544	0.175093	1	-1.22024	-0.287169	0.543121	1	-1.21904	-0.285742	0.543511	1
Scyl3	1.0883	0.122072	0.637458	1	1.01492	0.0213682	0.934241	1	-1.02527	-0.0359982	0.889224	1
BC055324	1.12182	0.165841	0.769874	1	1.40065	0.486092	0.393068	1	1.12389	0.168505	0.765932	1
Mettl18	-1.17122	-0.228008	0.622623	1	1.02474	0.0352632	0.939555	1	-1.01956	-0.0279517	0.951182	1
Sele	9.68995	3.27649	0.124323	1	-2.88854	-1.53034	0.195349	1	-1.04091	-0.0578411	0.958956	1
Sell	-1.10225	-0.140452	0.889296	1	-1.21494	-0.280889	0.780442	1	-1.44107	-0.527144	0.601549	1
Selp	8.13279	3.02375	0.027238	0.670559	-2.75283	-1.46092	0.232645	1	-2.20847	-1.14305	0.342659	1
F5	3.99642	1.99871	0.0229739	0.618606	-1.56103	-0.642499	0.414648	1	-1.33468	-0.416495	0.594337	1
Slc19a2	1.08382	0.116129	0.710152	1	1.12274	0.167018	0.593843	1	1.13666	0.184803	0.551466	1
Ccdc181	1.00444	0.00638794	0.987526	1	1.05689	0.0798195	0.846152	1	-1.01204	-0.017271	0.966297	1
Blzf1	-1.18056	-0.239469	0.457663	1	-1.1498	-0.201381	0.532358	1	1.04595	0.0648122	0.839987	1
Nme7	1.02893	0.0411442	0.910181	1	1.05672	0.0795988	0.828331	1	1.13985	0.188845	0.603699	1
Atp1b1	1.5739	0.654345	0.341332	1	1.11708	0.159731	0.805725	1	-1.1835	-0.243063	0.70587	1
Dpt	-1.59886	-0.677044	0.640654	1	-6.76018	-2.75706	0.0676471	0.98814	-1.11568	-0.157918	0.905073	1
Xcl1	1.41424	0.500025	0.772102	1	2.19698	1.13552	0.500324	1	-1.09475	-0.130601	0.937301	1
Tbx19	1	0	1	1	-1.58645	-0.665802	0.69314	1	2.11298	1.07928	0.292954	1
Sft2d2	1.61901	0.695111	0.0315719	0.714783	-1.12403	-0.168681	0.599165	1	-1.13748	-0.185841	0.562205	1
Tiprl	-1.05086	-0.071569	0.770159	1	-1.03243	-0.0460435	0.850981	1	1.05103	0.0718087	0.76876	1
Dcaf6	1.17704	0.235159	0.62899	1	-1.01082	-0.0155252	0.975064	1	1.00434	0.00625261	0.98967	1
Mpc2	-1.10132	-0.139233	0.559676	1	1.01664	0.0238142	0.920881	1	-1.02577	-0.0367107	0.878214	1
Mpzl1	2.55233	1.35182	0.0332255	0.731861	2.01175	1.00845	0.106064	1	1.0583	0.0817435	0.893999	1
Rcsd1	1.19774	0.260318	0.611902	1	-1.38118	-0.465898	0.352757	1	-1.25507	-0.32777	0.512489	1
Creg1	1.0056	0.00806087	0.979891	1	1.05796	0.0812823	0.799408	1	-1.02912	-0.0414163	0.897005	1
Cd247	2.82263	1.49704	0.143995	1	1.13765	0.186053	0.850457	1	1.06093	0.085333	0.930974	1
Pou2f1	-1.12995	-0.17626	0.707394	1	1.06504	0.0909011	0.846469	1	1.07054	0.0983393	0.83331	1
Ildr2	4.31616	2.10975	0.152004	1	-2.3204	-1.21437	0.302388	1	-1.83227	-0.873632	0.440591	1
Tada1	-1.14162	-0.191085	0.418112	1	1.01728	0.0247147	0.916608	1	1.01073	0.0154001	0.947927	1
Pogk	1.56904	0.649886	0.181196	1	1.18294	0.242374	0.61159	1	1.19379	0.25555	0.591783	1
Gm16701	-1.2968	-0.374958	0.696743	1	-1.43944	-0.525505	0.591153	1	-4.6994	-2.23248	0.040263	1
Fam78b	1.08058	0.111804	0.734023	1	1.29144	0.368986	0.268555	1	1.09176	0.126662	0.709945	1
Uck2	-1.03912	-0.0553591	0.848649	1	1.05094	0.0716762	0.805698	1	1.4183	0.504164	0.0859167	1
Tmco1	-1.18964	-0.250527	0.329789	1	-1.08549	-0.11835	0.645405	1	-1.03502	-0.0496599	0.846753	1
Aldh9a1	-1.01588	-0.0227291	0.921698	1	-1.04683	-0.0660233	0.775469	1	-1.01262	-0.0180959	0.937715	1
Mgst3	1.0064	0.00920445	0.984214	1	-1.16754	-0.223473	0.632029	1	-1.24182	-0.312454	0.503907	1
Rxrg	5.9005	2.56084	0.265027	1	-2.23702	-1.16158	0.498978	1	-2.69041	-1.42782	0.402715	1
Pbx1	1.41876	0.504635	0.298795	1	-1.81767	-0.862086	0.0804226	1	-1.5965	-0.674911	0.16623	1
Nuf2	-1.18188	-0.241083	0.577281	1	1.12378	0.168366	0.698122	1	1.1611	0.215495	0.617983	1
Rgs4	5.37193	2.42544	0.2652	1	68.257	6.0929	0.00432511	0.227893	5.24674	2.39142	0.0962914	1
Hsd17b7	-1.42601	-0.511979	0.179224	1	-1.37191	-0.456186	0.232044	1	-1.11063	-0.151376	0.691185	1
3110045C21Rik	-3.06141	-1.6142	0.224521	1	-1.73061	-0.79128	0.5458	1	1.39583	0.481128	0.703469	1
Ddr2	1.71742	0.780243	0.50467	1	-1.05058	-0.0711894	0.950562	1	1.0448	0.0632275	0.955574	1
Uap1	-1.10382	-0.142501	0.640916	1	-1.26955	-0.344316	0.260319	1	-1.04641	-0.0654511	0.830471	1
Uhmk1	1.44845	0.53451	0.161441	1	-1.10586	-0.145164	0.70257	1	1.42882	0.514821	0.178149	1
Sh2d1b1	-1.07789	-0.108207	0.733538	1	-1.37462	-0.459037	0.151233	1	-1.2284	-0.296778	0.35933	1
Gm7694	-2.75913	-1.46422	0.121882	1	1.1186	0.161697	0.858393	1	1.05958	0.083494	0.926304	1
Nos1ap	1.25646	0.329367	0.593809	1	1.44008	0.52615	0.352306	1	-1.44421	-0.53028	0.339023	1
Olfml2b	3.87385	1.95377	0.000901471	0.113518	1.17558	0.233373	0.638939	1	1.02892	0.0411264	0.931673	1
Atf6	1.20311	0.266774	0.32649	1	1.1551	0.208014	0.442645	1	1.28976	0.367098	0.175584	1
Dusp12	-1.22099	-0.288046	0.338625	1	1.04472	0.063113	0.834251	1	1.35475	0.438026	0.145058	1
Fcrlb	-1.00028	-0.000404105	0.999402	1	1.40613	0.491734	0.358853	1	1.71939	0.781897	0.157832	1
Fcrla	1.65025	0.722682	0.480018	1	1.16376	0.218794	0.826814	1	1.88268	0.912788	0.364683	1
Fcgr2b	-1.31817	-0.398538	0.341923	1	1.07431	0.103406	0.804866	1	-1.01571	-0.022483	0.957158	1
Fcgr4	-1.13423	-0.181708	0.62045	1	-1.15716	-0.210588	0.566042	1	-1.11748	-0.160244	0.662593	1
Fcgr3	-1.07256	-0.101056	0.789546	1	1.00685	0.00984438	0.979254	1	-1.18718	-0.247534	0.513457	1
Cfap126	-1.57427	-0.654681	0.329084	1	-1.0502	-0.0706646	0.91774	1	-1.15339	-0.20588	0.752863	1
Sdhc	-1.04812	-0.0678017	0.854242	1	1.09554	0.131644	0.721432	1	1.03296	0.046785	0.899106	1
Pcp4l1	-2.01437	-1.01033	0.291981	1	-2.23615	-1.16102	0.11711	1	-2.21855	-1.14962	0.107456	1
Tomm40l	-1.08583	-0.118792	0.673869	1	1.19913	0.261984	0.353616	1	-1.12813	-0.17393	0.537308	1
Fcer1g	-1.10626	-0.145687	0.566274	1	1.05197	0.0731003	0.773462	1	-1.17543	-0.233192	0.35876	1
Ndufs2	-1.01111	-0.0159332	0.952242	1	1.0432	0.0610124	0.818698	1	1.09779	0.134597	0.612922	1
Adamts4	29.308	4.87322	0.00959261	0.41206	4.44797	2.15315	0.0177812	0.502479	-1.04905	-0.0690887	0.934422	1
B4galt3	-1.12968	-0.175917	0.505755	1	-1.06527	-0.0912136	0.730754	1	-1.11548	-0.15767	0.549224	1
Ppox	-1.09648	-0.132875	0.560323	1	-1.26911	-0.343816	0.133204	1	-1.15708	-0.210489	0.354939	1
Usp21	-1.11324	-0.154763	0.550725	1	-1.16038	-0.214602	0.408109	1	-1.002	-0.00287621	0.991121	1
Ufc1	-1.05515	-0.0774459	0.7997	1	1.08858	0.12245	0.688278	1	-1.01469	-0.021038	0.944954	1
Dedd	-1.05112	-0.0719243	0.776884	1	1.2585	0.331709	0.193109	1	-1.04571	-0.0644763	0.799198	1
Nit1	1.02252	0.0321341	0.897125	1	-1.11408	-0.155851	0.534132	1	-1.02498	-0.0355988	0.886909	1
Pfdn2	-1.19398	-0.255776	0.358418	1	1.17169	0.228585	0.413947	1	1.00328	0.00472053	0.986487	1
Klhdc9	1.02457	0.0350119	0.945411	1	-1.19737	-0.25987	0.61487	1	-1.39351	-0.478723	0.349901	1
Pvrl4	2.25763	1.17481	0.00465168	0.283399	1.01117	0.016025	0.968806	1	-1.68265	-0.750733	0.0676488	1
Arhgap30	1.22698	0.29511	0.468476	1	-1.08829	-0.122066	0.764159	1	1.06344	0.0887323	0.827327	1
Usf1	1.06235	0.0872656	0.765757	1	-1.33213	-0.413737	0.159476	1	-1.13344	-0.180713	0.537897	1
Tstd1	2.38769	1.25561	0.13838	1	-1.16469	-0.219949	0.796023	1	-1.47556	-0.561259	0.493141	1
F11r	1.07595	0.105607	0.789319	1	-1.35697	-0.440388	0.266313	1	-1.58688	-0.666197	0.0941061	1
Alyref2	-1.21885	-0.285525	0.515115	1	1.14414	0.194263	0.656303	1	1.00417	0.00600583	0.988961	1
Cd244	1.51065	0.595166	0.400047	1	-1.00762	-0.010957	0.987585	1	-1.47031	-0.556123	0.431057	1
Ly9	1.10739	0.147158	0.637323	1	1.37503	0.459462	0.141284	1	1.15797	0.211592	0.497432	1
Slamf7	3.65805	1.87107	2.86311e-05	0.0119825	1.03985	0.0563821	0.891357	1	1.46154	0.547493	0.186836	1
Cd48	-1.09387	-0.129445	0.561016	1	-1.03939	-0.0557344	0.802301	1	-1.11744	-0.160199	0.471873	1
Slamf1	-2.04371	-1.03119	0.388332	1	1.15741	0.210895	0.847327	1	1.14786	0.19895	0.855548	1
Cd84	1.01564	0.0223903	0.947553	1	1.07534	0.10479	0.75824	1	-1.05418	-0.0761183	0.823134	1
Slamf6	-1.07879	-0.109417	0.830865	1	-1.01797	-0.025691	0.960005	1	1.15655	0.209828	0.682183	1
Vangl2	119.561	6.90161	1.15837e-05	0.00678714	1.08697	0.12031	0.874084	1	1.36109	0.444762	0.550757	1
Ncstn	1.06016	0.0842806	0.735811	1	-1.02777	-0.039516	0.874338	1	-1.0264	-0.037597	0.880385	1
Copa	1.17347	0.230782	0.333652	1	-1.06633	-0.092651	0.697849	1	1.00005	6.61435e-05	0.999779	1
Pex19	-1.01248	-0.0178956	0.944043	1	-1.13691	-0.185123	0.467943	1	1.00792	0.0113763	0.964363	1
Dcaf8	1.04354	0.0614805	0.794063	1	1.00081	0.00117174	0.996033	1	1.05027	0.0707608	0.763693	1
Pea15a	1.14195	0.191501	0.639376	1	-1.06715	-0.0937623	0.818388	1	-1.08008	-0.111144	0.785446	1
Casq1	1.3242	0.405126	0.665813	1	2.62466	1.39213	0.127798	1	1.93872	0.955103	0.309325	1
Atp1a2	1.59382	0.672484	0.601896	1	-133.329	-7.05884	0.000347088	0.0446326	-1.09188	-0.12681	0.911217	1
Igsf8	-1.05377	-0.0755604	0.838446	1	1.10256	0.140861	0.704061	1	1.18002	0.238811	0.519772	1
Pigm	1.09547	0.131551	0.62932	1	-1.20389	-0.267698	0.323274	1	-1.06077	-0.0851123	0.753401	1
Slamf9	-1.12708	-0.172592	0.662714	1	-1.205	-0.26903	0.497047	1	-1.07209	-0.10042	0.79993	1
Igsf9	-1.02953	-0.0419904	0.925134	1	-1.59514	-0.67368	0.134404	1	-2.54939	-1.35015	0.00348542	1
Tagln2	-1.10274	-0.141098	0.579232	1	-1.16911	-0.225406	0.375979	1	-1.21187	-0.27724	0.276376	1
Cfap45	-1.14727	-0.198207	0.824262	1	-1.48122	-0.566782	0.517023	1	-2.85994	-1.51598	0.0825578	1
4933439K11Rik	1.11986	0.163314	0.83498	1	-1.22689	-0.295001	0.705397	1	-2.33599	-1.22403	0.116082	1
Slamf8	1.49057	0.575868	0.225135	1	-1.13886	-0.187592	0.666064	1	-1.33944	-0.421629	0.333222	1
Dusp23	-1.18306	-0.242529	0.618929	1	1.45872	0.544706	0.266387	1	1.01859	0.0265763	0.956566	1
Fcer1a	1	0	1	1	-1.03573	-0.0506506	0.977361	1	-1.01958	-0.0279713	0.986983	1
Cadm3	15.9468	3.9952	0.0670357	0.948734	1.39728	0.48262	0.710805	1	2.79998	1.48541	0.266159	1
Aim2	1.03233	0.0459089	0.893122	1	1.03596	0.050963	0.881836	1	1.10347	0.142052	0.678747	1
BC094916	101.396	6.66385	0.000818857	0.108431	1.53283	0.6162	0.60277	1	2.07529	1.05331	0.37555	1
Pydc4	-1.01376	-0.0197218	0.980382	1	1.66622	0.736582	0.323161	1	-1.01975	-0.0282204	0.969512	1
Pyhin1	2.2751	1.18593	0.0748208	0.986934	1.101	0.138817	0.831312	1	-1.02617	-0.0372665	0.954375	1
Pydc3	2.31293	1.20972	0.00607919	0.315329	1.22722	0.295399	0.444756	1	1.10085	0.138612	0.717169	1
AI607873	1.13977	0.188745	0.521063	1	1.23492	0.304423	0.300745	1	-1.16799	-0.22403	0.445532	1
Ifi204	1.75533	0.811739	0.0481189	0.837536	1.74437	0.802704	0.0497837	0.854824	-1.19047	-0.251526	0.535904	1
Mndal	1.28689	0.363894	0.427449	1	1.13252	0.179535	0.693717	1	1.13302	0.180169	0.692344	1
Mnda	2.41472	1.27186	0.021838	0.600156	1.43319	0.51923	0.335274	1	-1.13138	-0.178085	0.740215	1
Ifi203	1.68578	0.753416	0.104326	1	1.35861	0.442126	0.333293	1	1.11914	0.162384	0.721373	1
Ifi205	3.94183	1.97886	0.00793691	0.36847	-1.02488	-0.0354504	0.958738	1	-1.41117	-0.496892	0.469807	1
Fh1	-1.1522	-0.204391	0.481212	1	1.08618	0.119259	0.680839	1	-1.00621	-0.00892786	0.975377	1
Kmo	1.00676	0.00971719	0.986802	1	-1.10595	-0.145288	0.796323	1	1.06354	0.0888805	0.87454	1
Opn3	-1.01292	-0.0185258	0.961545	1	1.08813	0.121857	0.754959	1	1.10186	0.13994	0.718327	1
Chml	1.36202	0.445751	0.610508	1	1.58887	0.667998	0.43561	1	-1.04377	-0.0618026	0.942008	1
Exo1	-1.11637	-0.158817	0.790551	1	-1.10057	-0.138256	0.816827	1	1.15205	0.204208	0.731115	1
Cep170	1.31508	0.395155	0.23582	1	-1.143	-0.19282	0.562764	1	-1.13454	-0.18211	0.584804	1
Sdccag8	-1.06931	-0.0966762	0.758369	1	-1.07973	-0.110668	0.724949	1	-1.2956	-0.373618	0.235603	1
Hmga2-ps1	1.0259	0.0368868	0.878922	1	-1.11236	-0.153628	0.52859	1	-1.1694	-0.225766	0.35279	1
Akt3	3.81918	1.93326	0.0052162	0.298464	1.31513	0.3952	0.499953	1	1.19983	0.262831	0.655175	1
Zbtb18	1.40153	0.487002	0.30177	1	-1.03382	-0.047986	0.916195	1	1.10571	0.144969	0.751735	1
Adss	-1.00491	-0.00707187	0.977646	1	1.02304	0.0328606	0.896425	1	1.00679	0.00976852	0.96911	1
Desi2	1.08907	0.123096	0.712602	1	1.09839	0.135396	0.685573	1	1.08285	0.114834	0.731198	1
Cox20	-1.15796	-0.21158	0.495776	1	-1.04233	-0.0598115	0.846406	1	-1.02215	-0.0316066	0.917985	1
Hnrnpu	-1.0157	-0.0224788	0.920137	1	-1.0081	-0.0116335	0.958623	1	1.07152	0.0996638	0.656652	1
Efcab2	-1.08028	-0.111405	0.844899	1	1.27291	0.348135	0.533098	1	-1.33773	-0.419785	0.439655	1
Kif26b	-2.64761	-1.40469	0.31214	1	-21.4512	-4.42299	0.000384498	0.0477299	-2.00533	-1.00384	0.310153	1
Smyd3	-1.04098	-0.0579394	0.856664	1	-1.07152	-0.0996544	0.757358	1	1.16503	0.220373	0.493805	1
Tfb2m	-1.07637	-0.106172	0.701774	1	-1.07866	-0.109237	0.695233	1	1.01884	0.0269223	0.922676	1
Cnst	1.57405	0.654479	0.0325113	0.724975	-1.17983	-0.238582	0.43363	1	-1.10204	-0.140175	0.644136	1
Sccpdh	1.16473	0.220001	0.645401	1	-1.00708	-0.0101741	0.982789	1	1.26034	0.333815	0.476438	1
Ahctf1	1.43433	0.520378	0.0757019	0.9917	1.01612	0.0230641	0.937281	1	1.04443	0.0627094	0.83054	1
Cdc42bpa	1.1758	0.233637	0.748713	1	1.42662	0.512604	0.489859	1	-1.71889	-0.781475	0.285867	1
Adck3	1.0759	0.105542	0.803261	1	1.16599	0.221553	0.601728	1	-1.08318	-0.115273	0.784665	1
Psen2	-1.06986	-0.0974226	0.710715	1	1.04378	0.0618152	0.814648	1	1.05866	0.0822437	0.754713	1
Gm5069	-1.42524	-0.511207	0.626032	1	1.32663	0.407761	0.688875	1	1.55655	0.638349	0.524571	1
Itpkb	1.43626	0.522318	0.136868	1	-1.16407	-0.219172	0.532338	1	1.07276	0.101332	0.771896	1
Parp1	1.15887	0.212717	0.438805	1	1.09348	0.128923	0.637976	1	1.12238	0.166564	0.542842	1
Lin9	-1.40284	-0.488347	0.197739	1	-1.09318	-0.128527	0.734221	1	-1.12417	-0.168865	0.651348	1
Acbd3	1.17225	0.229274	0.384162	1	1.18881	0.249522	0.344414	1	1.01917	0.0273962	0.91718	1
H3f3a	-1.12551	-0.170582	0.609886	1	1.10243	0.140681	0.673805	1	-1.01631	-0.0233365	0.944315	1
Sde2	1.24661	0.318011	0.279205	1	1.00344	0.00495829	0.986502	1	-1.05867	-0.0822511	0.778714	1
Pycr2	-1.06603	-0.0922521	0.724276	1	1.01488	0.0213048	0.935104	1	1.10041	0.138046	0.597221	1
Lefty1	19.6721	4.29808	0.000147849	0.0360948	-1.20244	-0.265962	0.69373	1	1.38353	0.468353	0.472737	1
Tmem63a	1.21467	0.280563	0.254488	1	-1.08459	-0.11715	0.635254	1	1.02881	0.0409783	0.867957	1
Ephx1	1.78866	0.838881	0.0546776	0.880685	-1.08838	-0.12218	0.776546	1	1.07388	0.102829	0.810991	1
Nvl	1.17745	0.23567	0.405952	1	-1.15647	-0.209725	0.459653	1	1.41351	0.499279	0.077939	1
Cnih4	-1.07112	-0.0991189	0.676621	1	1.10467	0.143618	0.545881	1	-1.11519	-0.157289	0.507675	1
Wdr26	1.02174	0.031024	0.905742	1	1.16536	0.22078	0.398984	1	-1.04834	-0.068102	0.79438	1
Lbr	-1.00651	-0.00935893	0.986275	1	-1.07289	-0.101508	0.851523	1	-1.15393	-0.206559	0.703277	1
Enah	4.99604	2.32079	0.0385484	0.775628	2.71205	1.43938	0.134829	1	1.3513	0.434345	0.622598	1
Srp9	-1.1614	-0.215862	0.352149	1	-1.01534	-0.021964	0.924478	1	-1.05074	-0.0714085	0.757812	1
Degs1	-1.06178	-0.0864807	0.750521	1	1.03665	0.0519258	0.848578	1	-1.13218	-0.179098	0.510302	1
Fbxo28	1.1113	0.152248	0.594773	1	1.17341	0.23071	0.420592	1	1.01943	0.0277686	0.922721	1
Trp53bp2	1.30951	0.389024	0.209891	1	-1.01005	-0.0144239	0.962865	1	-1.06456	-0.0902599	0.770064	1
Capn2	1.1289	0.174918	0.447287	1	-1.00219	-0.00315894	0.989057	1	-1.07843	-0.108938	0.636342	1
Susd4	-2.32712	-1.21854	0.40496	1	19.0567	4.25223	0.0144216	0.456258	-1.25356	-0.326027	0.809974	1
Tlr5	1.12856	0.17448	0.671604	1	-1.45655	-0.542558	0.199277	1	-1.08201	-0.113717	0.782395	1
Disp1	1.17734	0.235526	0.521995	1	-1.0407	-0.057559	0.875775	1	-1.04499	-0.0634891	0.862045	1
Brox	1.06791	0.0947914	0.72246	1	-1.05375	-0.0755363	0.77711	1	1.01993	0.0284661	0.915086	1
Aida	-1.1527	-0.205021	0.44939	1	1.30787	0.387214	0.15397	1	1.10264	0.140961	0.602078	1
Mia3	1.09167	0.126531	0.643762	1	1.03119	0.0443134	0.871421	1	1.10978	0.150269	0.582884	1
Taf1a	-1.10244	-0.1407	0.733072	1	-1.3202	-0.400754	0.331817	1	-1.00077	-0.00110543	0.997841	1
1700056E22Rik	-1.9133	-0.936064	0.328688	1	-1.03676	-0.052082	0.952219	1	1.51165	0.596122	0.492948	1
Dusp10	1.02272	0.032418	0.961725	1	1.32295	0.403758	0.548228	1	1.56796	0.648884	0.335451	1
Hlx	-1.35271	-0.435849	0.231272	1	1.25832	0.3315	0.361247	1	-1.36669	-0.450691	0.214116	1
Marc2	-1.01788	-0.025574	0.906823	1	1.02629	0.0374425	0.863985	1	-1.02788	-0.0396697	0.85579	1
Mark1	1.88543	0.914893	0.631446	1	-1.45122	-0.537267	0.762247	1	-2.20017	-1.13762	0.432187	1
Rab3gap2	1.2171	0.283443	0.315269	1	1.19734	0.259829	0.356112	1	1.25584	0.32865	0.24273	1
Iars2	1.01293	0.018533	0.934234	1	1.17781	0.236113	0.295447	1	1.21042	0.275507	0.220662	1
Bpnt1	1.03494	0.049543	0.874979	1	1.00877	0.0125944	0.968124	1	1.07576	0.105361	0.737332	1
Eprs	-1.07294	-0.101566	0.693941	1	-1.05917	-0.082928	0.747984	1	1.16877	0.224993	0.383254	1
Lyplal1	-1.16996	-0.226462	0.697388	1	1.8251	0.867974	0.148626	1	1.6672	0.73743	0.208144	1
Tgfb2	-1.37931	-0.463948	0.500169	1	-1.75545	-0.811843	0.253582	1	-1.41513	-0.500933	0.465118	1
Rrp15	-1.43046	-0.516477	0.0925872	1	1.05782	0.0810984	0.791159	1	1.19722	0.259683	0.395259	1
Spata17	5.7439	2.52203	0.242011	1	-1.58025	-0.660155	0.657814	1	-2.88675	-1.52944	0.168982	1
Gpatch2	1.2511	0.323202	0.345345	1	-1.07755	-0.107753	0.752369	1	1.09119	0.125898	0.710434	1
Esrrg	4.62551	2.20961	0.00671101	0.33323	4.01906	2.00686	0.0921397	1	-1.0075	-0.0107759	0.989009	1
Kctd3	1.06055	0.0848169	0.788133	1	1.07521	0.104619	0.739517	1	1.02025	0.0289169	0.926288	1
Kcnk2	1	0	1	1	-37.1202	-5.21413	0.0241208	0.588869	1.75179	0.808831	0.594453	1
Cenpf	1.14565	0.196166	0.699457	1	1.59809	0.676346	0.187358	1	-1.18231	-0.241614	0.633484	1
Ptpn14	3.7083	1.89076	0.076155	0.9917	3.39219	1.76222	0.0725993	1	1.62337	0.698993	0.453769	1
Smyd2	-1.41024	-0.495937	0.284945	1	1.27117	0.346154	0.449534	1	1.15592	0.209041	0.645373	1
Prox1	-1.93359	-0.951285	0.201837	1	-1.25047	-0.322474	0.730264	1	-1.40382	-0.489356	0.513543	1
Rps6kc1	1.17601	0.233902	0.567387	1	-1.39309	-0.47829	0.24309	1	1.11317	0.154671	0.705565	1
Angel2	1.00842	0.0120918	0.960191	1	-1.04703	-0.0662962	0.784649	1	1.07697	0.106974	0.658464	1
Vash2	1.35909	0.442643	0.686615	1	1.13855	0.1872	0.844968	1	2.1349	1.09417	0.260984	1
Mfsd7b	1.20738	0.271885	0.412493	1	1.00339	0.00488601	0.988157	1	-1.03202	-0.045472	0.890082	1
Tatdn3	1.05759	0.0807869	0.817594	1	-1.04699	-0.0662436	0.848156	1	-1.21362	-0.279311	0.417217	1
Nsl1	1.13302	0.180173	0.730391	1	1.41077	0.496482	0.336957	1	1.06499	0.0908357	0.859842	1
Batf3	-1.30137	-0.380027	0.262929	1	-1.1304	-0.176839	0.59429	1	-1.50902	-0.593614	0.0764815	1
Fam71a	1.25833	0.331511	0.790564	1	-1.80527	-0.852215	0.503319	1	-1.42249	-0.508417	0.683106	1
Atf3	1.01426	0.0204326	0.951878	1	1.10207	0.140222	0.678779	1	-1.08704	-0.120401	0.722079	1
Nenf	-1.05622	-0.0789121	0.8725	1	1.1677	0.223668	0.649688	1	1.20151	0.264853	0.589793	1
Tmem206	1.19295	0.254533	0.371526	1	1.19977	0.262764	0.355027	1	1.11444	0.156321	0.582248	1
Ppp2r5a	-1.00597	-0.00858638	0.984787	1	1.0461	0.0650263	0.88517	1	-1.07847	-0.108981	0.808741	1
Dtl	-1.21595	-0.28208	0.516919	1	-1.10601	-0.145364	0.738443	1	1.22475	0.292492	0.499402	1
Ints7	1.09874	0.135846	0.571958	1	-1.17245	-0.229529	0.337564	1	1.32388	0.404771	0.0906807	1
Lpgat1	1.12405	0.168703	0.565947	1	1.03897	0.0551493	0.850346	1	1.11156	0.152591	0.601316	1
Nek2	1.27619	0.351844	0.364279	1	-1.08514	-0.117877	0.761824	1	1.09907	0.136284	0.723927	1
Slc30a1	1.28257	0.359037	0.439465	1	1.16592	0.221463	0.630677	1	-1.0253	-0.0360428	0.937503	1
Rd3	5.42385	2.43932	0.251912	1	-2.3848	-1.25387	0.265316	1	1.81277	0.858196	0.430282	1
Traf5	-1.0145	-0.0207653	0.950299	1	-1.05978	-0.0837665	0.801047	1	1.0517	0.072721	0.827031	1
Rcor3	1.0158	0.0226202	0.942751	1	-1.00553	-0.00795299	0.979934	1	1.13905	0.187832	0.551734	1
Gm10516	1.48953	0.574859	0.644324	1	3.50393	1.80897	0.174351	1	-2.82115	-1.49628	0.235745	1
Kcnh1	-10.8555	-3.44036	0.220928	1	1	0	1	1	-99.2826	-6.63347	0.0335044	1
Hhat	-1.48011	-0.565701	0.344812	1	1.02727	0.0388135	0.944344	1	1.50006	0.585016	0.289323	1
Sertad4	-2.56173	-1.35712	0.277057	1	2.148	1.10299	0.400481	1	1.00118	0.00170616	0.998177	1
Diexf	1.07743	0.1076	0.865542	1	-1.8803	-0.910961	0.157843	1	-1.04142	-0.0585578	0.926738	1
Irf6	-1.82514	-0.868011	0.602366	1	-1.64617	-0.719116	0.651044	1	-1.09033	-0.124762	0.936714	1
A130010J15Rik	-1.04034	-0.0570603	0.861509	1	-1.16973	-0.226174	0.490986	1	1.12092	0.164682	0.612541	1
Traf3ip3	-1.07711	-0.107161	0.885995	1	-1.05051	-0.0710926	0.924023	1	-1.20763	-0.272182	0.715092	1
Hsd11b1	-1.27538	-0.350927	0.632381	1	-1.14599	-0.196601	0.788468	1	-1.28122	-0.35752	0.625784	1
G0s2	-1.26054	-0.334043	0.718191	1	-1.21739	-0.283788	0.758907	1	-1.94765	-0.961738	0.302151	1
Lamb3	-75.8234	-6.24457	0.048313	0.837536	-2.42049	-1.2753	0.6108	1	-2.3862	-1.25471	0.616053	1
Plxna2	3.72997	1.89916	0.0562193	0.880749	2.20945	1.14369	0.21975	1	-1.03851	-0.0545152	0.952896	1
Cd34	-1.07566	-0.105226	0.795094	1	-1.79861	-0.846884	0.0182052	0.507943	-1.45512	-0.541143	0.119812	1
Gm16897	1.25036	0.322343	0.812588	1	1.08211	0.11385	0.930711	1	-2.04426	-1.03158	0.426389	1
A330023F24Rik	17.0678	4.09321	0.00394934	0.261764	-2.23721	-1.1617	0.249035	1	1.63744	0.711444	0.469696	1
Cr1l	-1.19066	-0.251756	0.272377	1	-1.16301	-0.21786	0.342263	1	-1.13231	-0.179273	0.433928	1
Cr2	-1.41881	-0.504681	0.679698	1	1.34421	0.426758	0.723878	1	1.74928	0.806763	0.505575	1
H60c	1.0241	0.0343523	0.974058	1	61.2232	5.93601	0.00168136	0.126247	-30.6379	-4.93725	0.00678371	1
Ppp1r14c	1.83588	0.876469	0.419837	1	1.05353	0.0752313	0.944578	1	-1.92557	-0.945288	0.37094	1
Iyd	1	0	1	1	-57.0785	-5.83488	0.0114544	0.401396	-3.92197	-1.97158	0.203098	1
Plekhg1	1.27967	0.355777	0.343187	1	-1.36546	-0.449391	0.234604	1	1.10422	0.143025	0.706195	1
Mthfd1l	1.99644	0.997432	0.00287746	0.224197	1.11029	0.150936	0.634674	1	1.54213	0.624921	0.0476739	1
Akap12	1.11382	0.155522	0.856797	1	1.20194	0.265366	0.752933	1	-1.27025	-0.345117	0.678753	1
Zbtb2	1.14323	0.19311	0.570078	1	1.34717	0.429933	0.206464	1	1.06873	0.095901	0.776699	1
Gm5512	-1.14722	-0.198148	0.788195	1	1.18692	0.247218	0.738088	1	1.05564	0.0781173	0.910958	1
Armt1	1.03183	0.045201	0.881426	1	-1.08598	-0.118999	0.695646	1	1.01183	0.0169683	0.955142	1
Ccdc170	10.8308	3.43707	0.120008	1	-1.52134	-0.605341	0.64295	1	-2.99562	-1.58285	0.235671	1
Esr1	13.541	3.75926	0.000525537	0.087478	1.23462	0.304061	0.674339	1	-1.44973	-0.535779	0.456186	1
Syne1	1.07004	0.0976589	0.766674	1	1.17359	0.230923	0.485188	1	-1.35278	-0.435931	0.185713	1
Myct1	-1.0542	-0.0761547	0.94536	1	-14.671	-3.8749	0.00155977	0.123828	-3.23056	-1.69178	0.120162	1
Fbxo5	-1.19136	-0.252613	0.563525	1	1.15202	0.204165	0.641054	1	1.12675	0.172168	0.691447	1
Mtrf1l	-1.08067	-0.111932	0.770032	1	-1.06007	-0.084156	0.825004	1	1.21706	0.283398	0.456193	1
Ipcef1	3.44554	1.78473	0.0315317	0.714783	-1.55976	-0.641327	0.426929	1	-1.35429	-0.437535	0.586428	1
Cnksr3	1.07695	0.106951	0.747455	1	-1.46596	-0.551845	0.105765	1	-1.11684	-0.159418	0.636974	1
Ulbp1	-1.19951	-0.262448	0.512304	1	-1.01735	-0.0248214	0.950822	1	-1.13712	-0.185383	0.647573	1
Lrp11	1.37821	0.462796	0.453656	1	-1.01737	-0.0248447	0.967511	1	1.16644	0.222111	0.715092	1
Pcmt1	-1.05459	-0.0766858	0.735491	1	-1.0653	-0.0912657	0.68826	1	-1.03058	-0.0434587	0.848298	1
A630066F11Rik	1.02656	0.0378112	0.939116	1	1.59061	0.669581	0.156833	1	-1.5282	-0.611837	0.186813	1
Nup43	-1.42624	-0.512213	0.320914	1	-1.18784	-0.248345	0.626768	1	1.16796	0.223987	0.658342	1
BC020402	2.2925	1.19692	0.0350631	0.749404	1.6633	0.73405	0.196425	1	-1.09182	-0.126735	0.813821	1
Lats1	1.47174	0.557525	0.0807995	1	1.04092	0.0578542	0.856035	1	1.20704	0.271477	0.392042	1
Katna1	-1.0675	-0.0942374	0.703477	1	-1.1599	-0.214002	0.387975	1	-1.07714	-0.1072	0.664743	1
Ginm1	-1.20531	-0.269399	0.245803	1	1.08853	0.12238	0.598746	1	-1.12955	-0.175752	0.448809	1
Ppil4	-1.05387	-0.0756987	0.811745	1	1.07528	0.104706	0.741964	1	-1.10271	-0.141051	0.65677	1
Zc3h12d	-1.01795	-0.0256661	0.963521	1	-1.03137	-0.0445613	0.936575	1	1.14217	0.191774	0.732179	1
Tab2	1.05301	0.0745155	0.849651	1	1.22532	0.293164	0.451274	1	-1.04119	-0.0582288	0.880863	1
Ust	7.42792	2.89296	0.0310457	0.712347	-1.40498	-0.490551	0.509592	1	-1.14782	-0.198898	0.78881	1
Sash1	-1.8337	-0.874756	0.284709	1	1.33426	0.416036	0.57354	1	1.08521	0.117969	0.872658	1
Samd5	1	0	1	1	-37.4462	-5.22675	0.0132003	0.429685	1.00004	5.82032e-05	0.999973	1
Stxbp5	1.73956	0.798726	0.014288	0.512968	1.0778	0.108083	0.735317	1	1.01433	0.0205272	0.948709	1
Adgb	1.20244	0.26597	0.691423	1	-1.35051	-0.433507	0.521365	1	1.28668	0.363655	0.586298	1
Rab32	-1.0137	-0.0196357	0.94158	1	-1.11352	-0.155125	0.563003	1	-1.10556	-0.144779	0.589467	1
Grm1	1	0	1	1	-2.56077	-1.35658	0.543121	1	-15.859	-3.98723	0.103618	1
Shprh	1.55577	0.637629	0.0720171	0.972938	1.48232	0.56786	0.110501	1	1.4325	0.518532	0.142193	1
Fbxo30	1.07065	0.098493	0.709753	1	1.00974	0.01399	0.958009	1	1.1065	0.146007	0.582103	1
Epm2a	1.8707	0.903578	0.499319	1	1.17433	0.231834	0.863455	1	2.38982	1.2569	0.375609	1
Utrn	-1.0775	-0.107694	0.848991	1	1.09221	0.127255	0.820541	1	-1.03617	-0.0512607	0.92706	1
B230208H11Rik	-2.36635	-1.24267	0.267525	1	-1.20345	-0.267179	0.800424	1	-2.09142	-1.06448	0.30879	1
Stx11	1.46834	0.554184	0.421196	1	-1.15581	-0.2089	0.759023	1	-1.59859	-0.676796	0.32209	1
Sf3b5	-1.18081	-0.239775	0.349939	1	1.06779	0.0946259	0.71201	1	1.02905	0.0413136	0.871846	1
Plagl1	2.37149	1.24579	0.125844	1	2.2138	1.14653	0.155422	1	1.09267	0.127859	0.869506	1
Hymai	-5.14064	-2.36195	0.270276	1	-3.73065	-1.89943	0.208688	1	2.07568	1.05359	0.268581	1
Ltv1	-1.22298	-0.290405	0.195184	1	-1.02221	-0.0316933	0.887652	1	1.06002	0.084085	0.707452	1
Phactr2	-1.20509	-0.269144	0.377391	1	-1.24918	-0.320979	0.291929	1	-1.14403	-0.19413	0.522495	1
Fuca2	-1.02621	-0.0373301	0.889179	1	1.06224	0.0871049	0.745127	1	1.04799	0.067627	0.800875	1
Pex3	-1.09265	-0.127835	0.625858	1	-1.2901	-0.36748	0.163733	1	-1.13437	-0.181896	0.486199	1
Adat2	1.81051	0.856394	0.169563	1	1.04144	0.0585827	0.921052	1	1.21805	0.284572	0.622079	1
Aig1	-1.33468	-0.41649	0.353829	1	-1.0889	-0.122876	0.784556	1	-1.0611	-0.0855564	0.849181	1
Hivep2	1.20016	0.263221	0.511708	1	-1.0491	-0.0691504	0.858913	1	-1.18672	-0.246975	0.523956	1
Adgrg6	1.19557	0.257695	0.734076	1	-1.52591	-0.609669	0.362418	1	-1.35096	-0.433981	0.515609	1
Vta1	-1.06708	-0.0936701	0.712485	1	-1.08482	-0.117452	0.644289	1	1.00546	0.00785828	0.975324	1
Cited2	-1.22694	-0.295067	0.22185	1	1.14791	0.199013	0.408079	1	-1.12541	-0.170454	0.477347	1
Txlnb	2.1028	1.07231	0.382401	1	1.32464	0.405598	0.712168	1	-4.53222	-2.18022	0.052622	1
Heca	-1.03636	-0.0515213	0.923604	1	-1.14932	-0.200778	0.708676	1	1.02637	0.0375522	0.944179	1
Abracl	-1.3425	-0.424927	0.152698	1	1.0012	0.00173236	0.995347	1	-1.13274	-0.179822	0.545225	1
Reps1	-1.05429	-0.0762697	0.810774	1	1.02823	0.0401627	0.899334	1	1.11626	0.158671	0.616773	1
Ccdc28a	-1.18387	-0.243515	0.534417	1	1.06782	0.0946659	0.809065	1	1.01444	0.0206784	0.957597	1
Nhsl1	-3.61667	-1.85466	0.351784	1	-3.31041	-1.72701	0.309015	1	3.7502	1.90697	0.251873	1
Hebp2	1.22427	0.291916	0.719091	1	1.79225	0.841768	0.238096	1	-1.12543	-0.170481	0.805275	1
Arfgef3	1	0	1	1	5.92328	2.5664	0.0954123	1	5.09263	2.34841	0.117967	1
Perp	-1.07	-0.097616	0.847603	1	-1.59825	-0.676494	0.186409	1	-1.58075	-0.66061	0.200156	1
Tnfaip3	1.09823	0.135184	0.702425	1	-1.15995	-0.214061	0.545064	1	-1.07184	-0.100088	0.777148	1
Ifngr1	-1.14689	-0.197729	0.640244	1	-1.10384	-0.14253	0.736101	1	-1.27598	-0.351609	0.406216	1
Il22ra2	-9.90164	-3.30767	0.144403	1	-2.56678	-1.35996	0.32637	1	1.1749	0.232539	0.863295	1
Pex7	-1.09917	-0.136412	0.617775	1	-1.04389	-0.0619705	0.820995	1	-1.01212	-0.0173863	0.949329	1
Map3k5	1.13412	0.181571	0.665091	1	-1.16498	-0.22031	0.599908	1	-1.22615	-0.294139	0.483677	1
Map7	-1.17031	-0.226893	0.848471	1	-1.05173	-0.0727589	0.94834	1	-1.14568	-0.196201	0.858063	1
Bclaf1	1.07792	0.108248	0.671935	1	-1.08367	-0.115926	0.650103	1	1.11517	0.157265	0.537799	1
Mtfr2	1.25919	0.332493	0.492901	1	1.15726	0.210717	0.664918	1	1.12344	0.167923	0.728816	1
Pde7b	-3.23008	-1.69157	0.0955626	1	1.3189	0.399332	0.607424	1	-1.19055	-0.251624	0.743337	1
Ahi1	1.63072	0.705513	0.177722	1	1.07038	0.098129	0.848807	1	1.29681	0.374969	0.458743	1
Myb	-1.06148	-0.0860714	0.938663	1	-1.66366	-0.734361	0.433145	1	1.40967	0.495353	0.593832	1
Hbs1l	1.02243	0.0320018	0.9107	1	-1.04794	-0.067552	0.812638	1	1.07321	0.101933	0.719875	1
1700020N01Rik	-1.05927	-0.0830662	0.952698	1	1.17241	0.229474	0.870665	1	-1.0504	-0.0709438	0.960888	1
Sgk1	-1.07175	-0.0999626	0.782245	1	1.05509	0.0773696	0.830611	1	1.00592	0.00851037	0.981231	1
E030030I06Rik	-1.01416	-0.0202806	0.966248	1	-1.17199	-0.22896	0.635521	1	-1.04697	-0.0662166	0.88647	1
H60b	-1.0561	-0.0787474	0.93525	1	-1.21161	-0.27693	0.771669	1	-2.50248	-1.32336	0.163491	1
C920009B18Rik	-1.28409	-0.360751	0.392685	1	1.01396	0.0199978	0.961469	1	1.03712	0.0525817	0.898955	1
Raet1d	1.65194	0.724165	0.405494	1	-1.00928	-0.0133306	0.987837	1	-1.19784	-0.260439	0.757936	1
Gm10825	15.7026	3.97293	0.0559366	0.880685	-3.97717	-1.99174	0.154081	1	1.1415	0.190928	0.855618	1
Slc2a12	-5.05178	-2.33679	0.301253	1	10.3032	3.36502	0.142101	1	-2.14424	-1.10047	0.496145	1
Tbpl1	1.02324	0.0331486	0.91381	1	1.03605	0.0510944	0.866801	1	-1.0676	-0.0943774	0.756467	1
Tcf21	1.31029	0.389883	0.688283	1	-7.71812	-2.94825	0.000785818	0.0816359	-1.43779	-0.52385	0.460043	1
Eya4	5.48258	2.45486	0.239317	1	2.06642	1.04713	0.173438	1	1.3539	0.43712	0.567718	1
Rps12	-1.2126	-0.278107	0.26663	1	1.10153	0.139506	0.575548	1	1.22052	0.287495	0.247492	1
Slc18b1	1.13273	0.179808	0.79736	1	-1.0575	-0.0806605	0.908952	1	-1.11709	-0.15975	0.818176	1
Vnn3	-1.67173	-0.741346	0.406671	1	-1.09194	-0.126897	0.882798	1	-1.65286	-0.724965	0.400719	1
Vnn1	5.32114	2.41174	0.280795	1	80.9337	6.33867	0.00813201	0.328857	-3.10241	-1.63339	0.333721	1
Stx7	-1.16835	-0.224478	0.371244	1	-1.05738	-0.080488	0.748428	1	-1.09395	-0.12955	0.6057	1
Ctgf	2.22646	1.15475	0.0626485	0.917667	-4.14353	-2.05086	0.000740538	0.0774815	1.15855	0.212317	0.695296	1
Enpp1	1.01656	0.0236991	0.958842	1	1.02454	0.0349721	0.939387	1	1.19057	0.251654	0.585287	1
Enpp3	-1.66539	-0.735858	0.43092	1	64.4307	6.00968	0.00056524	0.0636895	-1.58602	-0.665411	0.442802	1
Med23	1.12683	0.172276	0.551467	1	-1.14184	-0.191357	0.508769	1	1.33241	0.414037	0.152534	1
Arg1	6.85559	2.77728	6.65629e-06	0.00443188	2.90434	1.53821	0.00767937	0.317761	2.3245	1.21692	0.0334952	1
Akap7	1.00666	0.00957941	0.983868	1	1.11932	0.16262	0.732284	1	-1.13849	-0.187119	0.692699	1
Epb4.1l2	1.36578	0.449728	0.0968078	1	-1.07658	-0.106456	0.694106	1	-1.00252	-0.00363446	0.98929	1
Samd3	-1.55633	-0.638153	0.683605	1	1.15634	0.209572	0.889558	1	-1.32459	-0.405545	0.787789	1
L3mbtl3	1.11165	0.152704	0.805873	1	1.01077	0.0154559	0.980166	1	1.42132	0.507232	0.412918	1
Arhgap18	1.15916	0.213077	0.608799	1	-1.0331	-0.0469869	0.909991	1	-1.15957	-0.213585	0.607294	1
Lama2	-36.0796	-5.17311	0.0224539	0.609874	1.14376	0.19379	0.895667	1	1.04508	0.0636074	0.964731	1
Ptprk	-2.47654	-1.30833	0.109956	1	-3.73283	-1.90027	0.0137101	0.441375	-1.98101	-0.986236	0.17867	1
Themis	-4.06275	-2.02246	0.0626866	0.917667	1.00953	0.0136781	0.987976	1	1.03779	0.0535096	0.95268	1
Soga3	1.06104	0.0854723	0.962233	1	17.9989	4.16984	0.0355301	0.715881	-1.07538	-0.104851	0.912216	1
Echdc1	-1.13563	-0.18349	0.694919	1	-1.51589	-0.600161	0.205254	1	1.06422	0.089793	0.848345	1
Rnf146	-1.03185	-0.0452285	0.864824	1	-1.208	-0.272616	0.306014	1	-1.00144	-0.00207271	0.993766	1
Rspo3	1.17392	0.23133	0.898258	1	-9.39746	-3.23227	0.111487	1	-1.2667	-0.341074	0.838963	1
Cenpw	-1.0681	-0.0950455	0.848098	1	1.16548	0.220929	0.65201	1	1.4958	0.580919	0.227978	1
Trmt11	-1.16643	-0.222104	0.455801	1	-1.39467	-0.479919	0.111931	1	1.10814	0.148144	0.62037	1
Gm20300	1.15405	0.2067	0.637712	1	1.13708	0.185337	0.678648	1	-1.45792	-0.543915	0.212727	1
Hint3	-1.20701	-0.271434	0.406908	1	1.02371	0.0338127	0.918386	1	1.15371	0.206284	0.533514	1
Ncoa7	-1.11927	-0.162558	0.719538	1	-2.12622	-1.08829	0.015187	0.46518	-1.09517	-0.131158	0.768877	1
Hddc2	-1.05539	-0.0777824	0.822657	1	1.31422	0.394202	0.25713	1	1.52553	0.609313	0.076554	1
Tpd52l1	-1.03035	-0.0431308	0.966652	1	5.0605	2.33928	0.0289247	0.642354	1.23605	0.305737	0.757076	1
Gm3258	-2.51908	-1.3329	0.154354	1	1.88273	0.912826	0.313732	1	1.01484	0.0212506	0.980028	1
Rnf217	1.29904	0.377441	0.343234	1	1.09002	0.12435	0.756127	1	1.35505	0.438346	0.274377	1
Rsph4a	20.2235	4.33796	0.040061	0.78552	17.6903	4.14489	0.047595	0.846789	-1.91637	-0.938378	0.433184	1
Zufsp	-1.07673	-0.106662	0.752428	1	-1.05204	-0.0731919	0.828626	1	-1.1819	-0.241103	0.474826	1
Rwdd1	-1.1776	-0.235853	0.424101	1	1.01518	0.0217374	0.941299	1	-1.03331	-0.0472765	0.8726	1
Fam26e	-1.24466	-0.315747	0.841422	1	76.4306	6.25608	0.00535614	0.265057	-1.15536	-0.208347	0.887456	1
Fam26f	1.57932	0.659307	0.266344	1	1.06457	0.0902673	0.876905	1	-1.2137	-0.279414	0.632052	1
Dse	1.2839	0.36053	0.309483	1	1.21447	0.280331	0.429238	1	-1.2107	-0.275847	0.436359	1
Tspyl1	1.13908	0.187871	0.542825	1	1.00541	0.00778112	0.979863	1	1.07417	0.103218	0.737414	1
Tspyl4	1.37836	0.462958	0.493928	1	1.15967	0.21371	0.740012	1	-1.10317	-0.141658	0.823155	1
Nt5dc1	-1.15553	-0.208553	0.450874	1	-1.17655	-0.234568	0.39706	1	1.03323	0.0471664	0.864327	1
Col10a1	1.49752	0.582575	0.68349	1	2.32546	1.21752	0.279298	1	-1.12617	-0.171424	0.848699	1
Frk	1.05606	0.0786959	0.908782	1	-1.77084	-0.824431	0.239361	1	1.03107	0.0441435	0.948811	1
Hdac2	-1.08214	-0.113881	0.625587	1	1.12881	0.174805	0.45351	1	1.112	0.15315	0.509947	1
Marcks	1.60861	0.685812	0.0709724	0.966404	1.00822	0.0118168	0.97408	1	-1.15958	-0.2136	0.557123	1
Lama4	2.00906	1.00652	0.259978	1	2.16895	1.117	0.197131	1	1.05429	0.0762711	0.927011	1
Fam229b	2.21195	1.14532	0.166193	1	1.07315	0.101854	0.90035	1	1.07488	0.104171	0.89208	1
Tube1	1.67827	0.746974	0.275423	1	-1.2596	-0.332965	0.624177	1	-1.02493	-0.0355207	0.958176	1
Fyn	1.20096	0.264188	0.603059	1	-1.03921	-0.0554808	0.912892	1	1.13937	0.188236	0.710653	1
Traf3ip2	-1.22604	-0.294009	0.633591	1	1.47841	0.564048	0.316214	1	1.10654	0.146061	0.792714	1
E130307A14Rik	1.01353	0.019389	0.966293	1	1.07275	0.101317	0.827331	1	-1.02069	-0.0295505	0.948558	1
Rev3l	1.0208	0.0296955	0.945096	1	1.04254	0.0601052	0.88889	1	-1.22223	-0.289519	0.498229	1
AA474331	1.56744	0.648406	0.403058	1	-1.12935	-0.17549	0.821209	1	-1.45661	-0.542615	0.493923	1
G630090E17Rik	-1.55872	-0.640364	0.463208	1	-1.62066	-0.696577	0.423612	1	-1.23911	-0.309299	0.725564	1
Slc16a10	1.02442	0.034813	0.903113	1	1.03757	0.0532117	0.854362	1	-1.07614	-0.10586	0.717039	1
Rpf2	-1.16871	-0.224921	0.517205	1	1.09517	0.13115	0.705599	1	1.14009	0.189146	0.584881	1
Gtf3c6	-1.18211	-0.24137	0.403754	1	-1.03455	-0.0490044	0.865071	1	1.0263	0.037449	0.896305	1
Cdk19	1.55106	0.633254	0.191485	1	-1.09563	-0.131761	0.785119	1	1.24129	0.311837	0.518139	1
Ddo	3.1437	1.65246	0.351422	1	1.69991	0.765462	0.623622	1	-1.15307	-0.205479	0.890691	1
Mettl24	3.86565	1.95071	0.151748	1	-2.21165	-1.14512	0.317528	1	-1.40561	-0.491192	0.655038	1
Cdc40	1.01168	0.0167559	0.950216	1	-1.26213	-0.33586	0.211628	1	-1.06575	-0.0918733	0.731558	1
Wasf1	3.59145	1.84457	0.12427	1	2.03322	1.02377	0.354378	1	-1.00485	-0.00697617	0.994767	1
Fig4	1.13234	0.179305	0.456648	1	-1.07772	-0.107982	0.65491	1	-1.01324	-0.0189728	0.937349	1
Zbtb24	1.04833	0.0680934	0.803648	1	-1.17318	-0.230419	0.403177	1	-1.06377	-0.0891919	0.744627	1
Mical1	1.02978	0.0423417	0.914134	1	-1.28051	-0.356717	0.364645	1	-1.16905	-0.225337	0.56675	1
Smpd2	-1.0251	-0.0357634	0.889301	1	-1.11075	-0.15153	0.55836	1	-1.09249	-0.127621	0.620729	1
Ppil6	-2.33219	-1.22169	0.235963	1	-2.16342	-1.11332	0.298297	1	-1.21547	-0.281518	0.779307	1
Cd164	-1.01844	-0.0263655	0.940817	1	-1.20781	-0.272394	0.443709	1	-1.02801	-0.0398519	0.91071	1
Cep57l1	-1.4946	-0.579764	0.133394	1	1.02414	0.0344185	0.929705	1	-1.15544	-0.208446	0.58835	1
Sesn1	1.22282	0.290207	0.398654	1	1.01366	0.019568	0.95363	1	1.12758	0.173227	0.605593	1
Armc2	2.99528	1.58269	0.167246	1	1.08142	0.112929	0.888262	1	-1.47404	-0.55978	0.470451	1
Foxo3	-1.27077	-0.345707	0.537494	1	1.51791	0.602088	0.269282	1	-1.03517	-0.0498705	0.925551	1
Lace1	-1.06631	-0.0926264	0.811802	1	1.19914	0.261996	0.502312	1	-1.13841	-0.187022	0.629068	1
Snx3	-1.15814	-0.211812	0.525316	1	1.02872	0.0408447	0.902477	1	1.03508	0.0497413	0.881362	1
Ostm1	-1.01046	-0.0150095	0.950156	1	1.18755	0.24799	0.302038	1	1.03164	0.0449349	0.851556	1
Sec63	-1.0143	-0.0204906	0.927637	1	1.14194	0.191483	0.397283	1	1.00977	0.014025	0.950452	1
Scml4	1.01008	0.0144634	0.978344	1	1.60597	0.683447	0.205518	1	1.45943	0.545405	0.305369	1
Sobp	-1.07525	-0.104678	0.898399	1	-2.30581	-1.20528	0.165328	1	1.35736	0.440806	0.600553	1
Pdss2	1.26092	0.334475	0.435179	1	1.09413	0.129789	0.761625	1	1.07095	0.0988865	0.81672	1
Bend3	1.4636	0.549521	0.498822	1	1.25166	0.32384	0.689952	1	1.06759	0.0943517	0.906589	1
1700021F05Rik	-1.1359	-0.183836	0.647983	1	1.13678	0.18495	0.646751	1	-1.08941	-0.123547	0.758246	1
Cd24a	1.25376	0.32626	0.55471	1	1.10188	0.139961	0.799825	1	-1.17468	-0.232267	0.673887	1
Qrsl1	1.02896	0.0411804	0.89636	1	1.05011	0.0705454	0.824504	1	1.23185	0.300828	0.339906	1
Rtn4ip1	1.34043	0.422693	0.145265	1	1.17762	0.235875	0.415364	1	-1.1613	-0.215741	0.454287	1
Aim1	1.71359	0.777025	0.151371	1	-1.24377	-0.314723	0.559229	1	1.02844	0.0404582	0.940142	1
Atg5	-1.10663	-0.146169	0.61233	1	-1.04417	-0.0623631	0.82901	1	1.03926	0.0555538	0.847551	1
Prdm1	1.01838	0.0262697	0.941187	1	-1.06542	-0.0914168	0.798054	1	-1.05642	-0.07919	0.825016	1
Prep	-1.09936	-0.136659	0.554679	1	1.05484	0.0770188	0.739374	1	-1.00163	-0.00235673	0.991871	1
Hace1	1.01854	0.0264964	0.928451	1	-1.07023	-0.0979251	0.740453	1	-1.22963	-0.298223	0.311396	1
Grik2	1	0	1	1	17.7523	4.14994	0.00306234	0.180876	-1.488	-0.573373	0.546724	1
Ascc3	1.35082	0.433835	0.18253	1	-1.05111	-0.0719069	0.824434	1	1.38024	0.464924	0.151791	1
Lilr4b	1.06475	0.090512	0.741134	1	1.00573	0.00823736	0.976001	1	-1.23507	-0.304599	0.266408	1
Lilrb4a	-1.07071	-0.0985708	0.725782	1	-1.0251	-0.0357713	0.898699	1	-1.29031	-0.36772	0.191259	1
Dcbld1	6.65731	2.73494	0.0330554	0.72921	1.26702	0.341443	0.714967	1	1.16066	0.214947	0.813082	1
Gopc	1.22077	0.28779	0.218499	1	-1.00426	-0.00612579	0.979148	1	1.10089	0.138673	0.5531	1
Nus1	-1.13912	-0.187914	0.565028	1	1.16554	0.220993	0.499613	1	1.04861	0.0684765	0.834338	1
Slc35f1	1	0	1	1	63.9416	5.99868	0.0109881	0.386906	4.42263	2.1449	0.205854	1
Cep85l	1.04209	0.0594843	0.934878	1	1.00339	0.00488778	0.994349	1	1.5469	0.629378	0.363786	1
Pln	1.25772	0.330805	0.624602	1	2.70065	1.43331	0.0364368	0.725172	1.66543	0.735898	0.271903	1
Mcm9	1.02936	0.0417419	0.9089	1	1.10242	0.140676	0.700088	1	-1.02204	-0.0314578	0.931247	1
Asf1a	1.074	0.102995	0.713445	1	-1.0189	-0.0270164	0.92284	1	1.20256	0.266108	0.334504	1
Man1a	1.17479	0.232406	0.463026	1	1.14291	0.192715	0.535318	1	-1.0202	-0.0288461	0.925919	1
Gm16998	3.6481	1.86715	0.284393	1	-1.61783	-0.694056	0.653037	1	4.81263	2.26683	0.157574	1
Tbc1d32	1.14359	0.19357	0.733874	1	-1.32945	-0.410826	0.47252	1	-1.25708	-0.330076	0.560707	1
Msl3l2	-1.60243	-0.680258	0.183452	1	1.19327	0.254919	0.617998	1	-1.54436	-0.627013	0.226104	1
Gja1	1.57251	0.653065	0.391888	1	3.20348	1.67964	0.0261588	0.615047	1.04866	0.068552	0.924856	1
Hsf2	1.3075	0.386811	0.573455	1	-1.08996	-0.12428	0.854205	1	1.42828	0.514281	0.447297	1
Serinc1	-1.04989	-0.0702338	0.772514	1	1.05788	0.081179	0.738299	1	-1.01937	-0.0276788	0.909276	1
Pkib	-1.00998	-0.0143271	0.95534	1	-1.15597	-0.209108	0.414101	1	1.07127	0.0993281	0.700541	1
Fabp7	2.37907	1.2504	0.358382	1	1.25469	0.327335	0.792637	1	1.13267	0.179724	0.883912	1
Smpdl3a	-1.07559	-0.105131	0.735525	1	1.01416	0.0202916	0.948004	1	-1.06857	-0.0956818	0.758482	1
Gcc2	-1.34324	-0.425717	0.0868118	1	1.00187	0.00269998	0.991379	1	1.11264	0.153982	0.53426	1
Lims1	1.05937	0.0832087	0.734941	1	1.2201	0.286996	0.24225	1	-1.03257	-0.0462351	0.850415	1
Ranbp2	1.35277	0.43592	0.326602	1	1.10246	0.140724	0.751004	1	1.37147	0.455719	0.305271	1
Ccdc138	-1.15643	-0.209677	0.737263	1	1.21647	0.282696	0.647041	1	1.22953	0.29811	0.62707	1
Sept10	-1.14176	-0.191262	0.734042	1	-1.34923	-0.432141	0.445302	1	1.13367	0.180996	0.749037	1
Sowahc	1.34122	0.423549	0.424067	1	1.07442	0.103558	0.844622	1	1.10884	0.149055	0.778065	1
P4ha1	1.06333	0.0885843	0.724523	1	1.16326	0.218177	0.384859	1	1.11783	0.160706	0.521892	1
Oit3	10.4511	3.38558	0.0560784	0.880685	8.65655	3.11379	0.0368009	0.731424	10.5969	3.40557	0.0290766	1
Mcu	2.01016	1.00731	0.0101267	0.426254	1.63922	0.71301	0.0554181	0.906711	1.00135	0.00194227	0.995777	1
Micu1	1.06637	0.0927043	0.729873	1	-1.03832	-0.0542448	0.839907	1	-1.07579	-0.105402	0.694309	1
Dnajb12	-1.13222	-0.179152	0.497728	1	-1.09883	-0.135973	0.605518	1	1.14862	0.199905	0.446679	1
Ddit4	-1.00971	-0.0139345	0.987959	1	1.31721	0.397482	0.644168	1	1.34646	0.429174	0.616747	1
Anapc16	-1.25953	-0.332887	0.198449	1	1.05998	0.0840436	0.744226	1	1.01181	0.0169395	0.947378	1
Ascc1	-1.14093	-0.190212	0.469019	1	-1.05291	-0.0743762	0.776549	1	-1.01344	-0.0192601	0.941129	1
Spock2	-2.2516	-1.17095	0.375573	1	-5.4351	-2.44231	0.132778	1	2.04508	1.03215	0.378121	1
Chst3	8.47061	3.08247	0.0561643	0.880749	1.73602	0.795786	0.572911	1	3.91051	1.96735	0.175289	1
Psap	1.12159	0.165548	0.554131	1	1.28115	0.35744	0.201939	1	1.02216	0.0316183	0.910019	1
Cdh23	1.46347	0.549398	0.571233	1	1.04769	0.067218	0.939792	1	-1.12772	-0.17341	0.845451	1
4632428N05Rik	1.01105	0.0158527	0.95522	1	1.10797	0.147919	0.600056	1	-1.2622	-0.335936	0.233968	1
Gm17455	-5.33299	-2.41495	0.269325	1	-1.97471	-0.981641	0.449383	1	-2.799	-1.48491	0.177673	1
Slc29a3	1.22367	0.291218	0.40845	1	1.28069	0.356921	0.30772	1	-1.04059	-0.0573961	0.869732	1
Unc5b	4.6368	2.21313	0.181931	1	-4.06669	-2.02386	0.173245	1	-2.05933	-1.04217	0.378362	1
Pcbd1	2.48208	1.31155	0.218981	1	1.21065	0.275783	0.79732	1	-1.19576	-0.257924	0.800942	1
Sgpl1	1.18531	0.245266	0.39885	1	-1.02682	-0.0381812	0.895435	1	1.05663	0.0794683	0.784483	1
Adamts14	3.16737	1.66328	0.230191	1	1.8164	0.861085	0.498241	1	1.2973	0.375514	0.765272	1
Prf1	-1.191	-0.252179	0.833937	1	1.00546	0.00786184	0.994727	1	-1.03871	-0.054798	0.963238	1
Pald1	1.12825	0.174089	0.766904	1	-1.23634	-0.306076	0.602633	1	-1.4071	-0.49273	0.403099	1
Eif4ebp2	1.29496	0.372907	0.361779	1	1.75832	0.814201	0.047467	0.846231	1.09204	0.127027	0.755038	1
Lrrc20	1.38971	0.474784	0.235382	1	1.188	0.248541	0.529913	1	1.11031	0.150958	0.701566	1
Ppa1	1.00869	0.0124765	0.973485	1	1.04497	0.0634628	0.865426	1	1.18374	0.243348	0.514957	1
Sar1a	-1.04404	-0.0621727	0.7729	1	-1.06149	-0.0860873	0.689403	1	-1.07163	-0.0998135	0.642791	1
Tysnd1	-1.12118	-0.165012	0.534544	1	-1.11549	-0.157684	0.554308	1	1.01887	0.0269746	0.919274	1
Aifm2	1.05239	0.0736652	0.859326	1	-1.07952	-0.110386	0.79111	1	-1.03492	-0.0495135	0.905551	1
H2afy2	1.08211	0.113849	0.881008	1	-1.22787	-0.296157	0.701982	1	-1.39045	-0.475556	0.530166	1
Col13a1	3.58514	1.84203	0.371987	1	-4.17611	-2.06216	0.267838	1	-4.82604	-2.27084	0.21522	1
2010107G23Rik	-2.26503	-1.17953	0.163114	1	1.52745	0.611121	0.488093	1	-1.0885	-0.122336	0.877902	1
Tspan15	1.36868	0.452785	0.578204	1	-6.02704	-2.59145	0.00109792	0.105614	-1.39508	-0.48035	0.511407	1
Hk1	1.41578	0.501601	0.105609	1	1.16233	0.217022	0.480436	1	1.14112	0.190449	0.535059	1
Hk1os	1.80598	0.852781	0.438297	1	-1.07091	-0.0988341	0.907509	1	-1.12995	-0.176258	0.817295	1
Hkdc1	1	0	1	1	16.3349	4.02988	0.0592362	0.932	1.72515	0.786725	0.515638	1
Supv3l1	1.012	0.0172031	0.961075	1	-1.11747	-0.160241	0.649926	1	1.24027	0.310651	0.377117	1
4930507D05Rik	-2.03468	-1.0248	0.171186	1	-1.33837	-0.420474	0.546387	1	1.63122	0.705952	0.315663	1
Vps26a	-1.14806	-0.199202	0.51537	1	1.07079	0.0986819	0.747264	1	-1.01966	-0.0280905	0.926917	1
Srgn	-1.29415	-0.372005	0.443528	1	1.02947	0.0419074	0.931077	1	-1.42735	-0.513338	0.29062	1
Kif1bp	1.00305	0.00438709	0.987694	1	1.0816	0.113171	0.691239	1	-1.04311	-0.0608903	0.830353	1
Ddx21	1.07614	0.105866	0.691708	1	-1.1612	-0.215616	0.419427	1	1.01693	0.0242197	0.927664	1
Ddx50	-1.04538	-0.0640246	0.779293	1	-1.09693	-0.133466	0.559527	1	-1.0864	-0.119552	0.600272	1
Ccar1	-1.12766	-0.173328	0.41843	1	1.01668	0.0238703	0.911312	1	-1.01482	-0.0212241	0.920999	1
Tet1	1.48724	0.572637	0.737665	1	1.05816	0.0815644	0.961723	1	1.47385	0.559594	0.740814	1
Slc25a16	1.14808	0.199229	0.508525	1	-1.34135	-0.423683	0.162407	1	-1.24251	-0.313255	0.300564	1
Dna2	1.18441	0.244166	0.676895	1	-1.29836	-0.376693	0.520848	1	-1.20058	-0.263729	0.653018	1
Rufy2	1.28898	0.366232	0.285346	1	-1.09741	-0.134102	0.694058	1	1.17703	0.235148	0.487816	1
Hnrnph3	-1.12587	-0.171035	0.702674	1	-1.20747	-0.271986	0.540778	1	-1.09051	-0.124997	0.777751	1
Pbld2	2.26173	1.17743	0.431642	1	1.17267	0.229795	0.868812	1	2.42714	1.27926	0.359038	1
Herc4	1.00702	0.0100929	0.981569	1	-1.07268	-0.101214	0.816747	1	-1.09672	-0.133193	0.760302	1
Sirt1	1.18713	0.247479	0.568489	1	1.3885	0.473524	0.275864	1	-1.09456	-0.130358	0.762848	1
Dnajc12	-1.2519	-0.32412	0.438866	1	-1.12188	-0.165914	0.689221	1	1.29819	0.3765	0.370412	1
Reep3	1.03457	0.0490295	0.862594	1	-1.162	-0.216615	0.445098	1	-1.10341	-0.14197	0.616478	1
Jmjd1c	1.02861	0.0407017	0.869908	1	-1.06471	-0.090461	0.715818	1	-1.21239	-0.277851	0.262317	1
Nrbf2	-1.165	-0.22033	0.34024	1	1.05324	0.0748332	0.745745	1	1.18976	0.250673	0.2765	1
Egr2	-1.34545	-0.428088	0.341563	1	-1.25123	-0.323347	0.472323	1	-1.27865	-0.354625	0.430662	1
Ado	-1.09736	-0.134038	0.744332	1	-1.05679	-0.0796871	0.846544	1	1.07271	0.10126	0.805733	1
Zfp365	99.5627	6.63753	0.00255338	0.21131	17.1007	4.09599	0.014689	0.458774	1.18773	0.248213	0.859063	1
Rtkn2	1.32123	0.401886	0.7818	1	-2.09024	-1.06367	0.462671	1	-1.11271	-0.154082	0.912879	1
Arid5b	-1.20616	-0.270427	0.253517	1	1.30177	0.380474	0.109029	1	1.19804	0.260681	0.269154	1
1700040L02Rik	1.31766	0.397973	0.784178	1	2.05285	1.03763	0.454138	1	-2.2929	-1.19717	0.345409	1
Tmem26	-1.50053	-0.585471	0.576429	1	1.84546	0.883981	0.386744	1	1.10868	0.148846	0.883367	1
Rhobtb1	-1.08138	-0.11287	0.917345	1	1.0439	0.0619897	0.93312	1	-1.08159	-0.113157	0.877129	1
Cdk1	-1.0134	-0.019203	0.960397	1	1.08282	0.114799	0.766831	1	1.42823	0.514231	0.183699	1
Ank3	1.13238	0.179356	0.908328	1	-1.01359	-0.0194676	0.989945	1	1.00682	0.00980383	0.994547	1
Ccdc6	-1.00598	-0.00859957	0.974691	1	-1.09935	-0.13665	0.615366	1	1.1216	0.165564	0.540656	1
Slc16a9	2.22137	1.15145	0.127402	1	-2.96533	-1.56819	0.0242489	0.59003	-2.7349	-1.45149	0.0296524	1
Fam13c	-1.57474	-0.655111	0.551997	1	-123.611	-6.94967	9.34596e-05	0.0192816	-1.16878	-0.225003	0.811176	1
Bicc1	-2.65686	-1.40972	0.320704	1	-1.13884	-0.187562	0.892578	1	1.01222	0.0175175	0.989452	1
Tfam	-1.17856	-0.237028	0.484649	1	1.12062	0.164298	0.628417	1	1.35681	0.440219	0.193453	1
Ube2d1	-1.20396	-0.267793	0.280247	1	1.04013	0.0567641	0.819223	1	-1.03118	-0.0442964	0.858041	1
Cisd1	-1.15043	-0.202172	0.575669	1	1.11367	0.155327	0.667957	1	1.02171	0.0309877	0.931628	1
Ipmk	1.20865	0.273394	0.29359	1	1.13794	0.18642	0.475381	1	-1.06681	-0.0933029	0.720499	1
Zwint	-1.00783	-0.0112544	0.965535	1	-1.06946	-0.0968859	0.71027	1	1.1566	0.209888	0.420399	1
Gnaz	5.31629	2.41042	0.282451	1	-4.53797	-2.18205	0.241182	1	-2.85901	-1.51551	0.378589	1
Rab36	-1.92502	-0.944871	0.378597	1	-1.41492	-0.500718	0.633147	1	-1.3857	-0.470611	0.649948	1
Bcr	1.94054	0.956455	0.330038	1	-1.09097	-0.125614	0.885544	1	-1.03603	-0.0510664	0.95307	1
Specc1l	2.09047	1.06383	0.00055064	0.0876714	1.01409	0.0201873	0.946824	1	1.1142	0.156003	0.605875	1
Adora2a	-1.04812	-0.0678089	0.940505	1	-1.27132	-0.346325	0.693791	1	-1.31336	-0.393261	0.655045	1
Upb1	1.82232	0.865779	0.439921	1	-2.55968	-1.35596	0.199025	1	-1.41834	-0.5042	0.630182	1
Gucd1	-1.07395	-0.102923	0.740284	1	-1.24172	-0.312339	0.315563	1	-1.05723	-0.0802949	0.79623	1
Snrpd3	1.06362	0.0889808	0.729603	1	-1.03805	-0.0538711	0.834124	1	1.14457	0.194808	0.448694	1
Lrrc75b	77.7529	6.28083	0.0021326	0.192544	2.29407	1.19791	0.351942	1	3.49562	1.80555	0.160082	1
Ggt1	-1.47292	-0.558682	0.550299	1	-1.70681	-0.771306	0.339163	1	1.24068	0.311125	0.691942	1
Ggt5	-1.01258	-0.018029	0.972596	1	-1.06501	-0.0908692	0.862881	1	-1.46016	-0.546127	0.292936	1
Susd2	1.49854	0.583561	0.674574	1	1.03837	0.0543237	0.96848	1	-1.5054	-0.590146	0.668231	1
Cabin1	1.20821	0.272877	0.257045	1	-1.10743	-0.147217	0.541712	1	-1.09419	-0.129866	0.590111	1
Ddt	-1.07395	-0.102933	0.792745	1	1.25554	0.328308	0.400831	1	1.12828	0.174131	0.654621	1
Gstt3	1.03336	0.0473385	0.88217	1	-1.05734	-0.0804394	0.804276	1	-1.44336	-0.529433	0.100822	1
Gstt1	-2.54062	-1.34518	0.391973	1	1.20348	0.26721	0.843945	1	-1.6585	-0.729879	0.58929	1
Gstt2	-1.1413	-0.190679	0.617222	1	1.18868	0.249358	0.514338	1	-1.43001	-0.516022	0.17588	1
Mif	1.02647	0.0376937	0.920795	1	1.47972	0.565327	0.136547	1	1.48893	0.57428	0.130154	1
Derl3	-1.13229	-0.179242	0.82015	1	1.71121	0.775013	0.328816	1	-1.34702	-0.429776	0.578771	1
Smarcb1	-1.01449	-0.0207556	0.938349	1	-1.04806	-0.0677144	0.80094	1	1.11865	0.161756	0.54672	1
Mmp11	-8.14187	-3.02536	0.0834121	1	-6.2284	-2.63886	0.119914	1	-1.10755	-0.147374	0.924572	1
Chchd10	1.01172	0.0168061	0.973686	1	1.7653	0.819916	0.109455	1	1.22959	0.298175	0.556687	1
Gm867	1	0	1	1	-21.2707	-4.41079	0.0314077	0.673587	-1.34742	-0.430204	0.677243	1
Vpreb3	-2.12837	-1.08975	0.412043	1	3.74124	1.90352	0.143097	1	1.56024	0.641769	0.608664	1
Gm5134	-14.7572	-3.88334	0.134545	1	-2.54596	-1.34821	0.520238	1	2.84694	1.50941	0.468199	1
Zfp280b	1.16883	0.225063	0.701031	1	1.33805	0.420127	0.473189	1	1.1119	0.153027	0.792509	1
Prmt2	1.09412	0.129772	0.770238	1	1.07764	0.107874	0.808232	1	1.08264	0.114552	0.796375	1
S100b	1.25672	0.329661	0.684663	1	3.86388	1.95005	0.0200786	0.54043	-1.26297	-0.336817	0.667182	1
Dip2a	1.15671	0.210027	0.480083	1	1.01363	0.0195314	0.948325	1	-1.15214	-0.204316	0.496266	1
Pcnt	1.26345	0.337373	0.400134	1	-1.10684	-0.146441	0.715034	1	1.03912	0.0553623	0.890078	1
2610028H24Rik	5.74131	2.52138	0.241723	1	-2.20618	-1.14155	0.437049	1	-6.26886	-2.6482	0.0193163	1
Ybey	2.05586	1.03974	0.156823	1	-1.08132	-0.11279	0.874278	1	1.10937	0.149736	0.831783	1
Mcm3ap	1.28648	0.363427	0.197219	1	-1.12446	-0.169234	0.548281	1	1.07655	0.106416	0.70541	1
Lss	1.03484	0.049414	0.892796	1	-1.35454	-0.437803	0.234176	1	1.22333	0.290811	0.42791	1
Col6a2	5.36688	2.42408	0.00443017	0.273811	4.18464	2.0651	0.00704765	0.303629	-1.15283	-0.20518	0.765007	1
Col6a1	1.7991	0.847274	0.508489	1	2.84031	1.50605	0.237921	1	-1.40005	-0.485478	0.69648	1
Pcbp3	-1.62056	-0.696497	0.312778	1	-1.27651	-0.352205	0.544326	1	-1.30951	-0.389023	0.501294	1
Slc19a1	-1.00945	-0.0135658	0.973792	1	-1.28332	-0.359876	0.385182	1	1.13045	0.176893	0.668442	1
Col18a1	-1.04417	-0.0623561	0.950261	1	-2.33324	-1.22233	0.217892	1	2.06697	1.04752	0.283746	1
Gm10941	1.59745	0.67577	0.440525	1	11.6134	3.53772	0.00123273	0.108126	-1.06946	-0.096878	0.899164	1
Pofut2	-1.03182	-0.0451922	0.836282	1	-1.03219	-0.0457086	0.834662	1	-1.09073	-0.125295	0.566506	1
Adarb1	-1.09744	-0.134148	0.850809	1	-2.44828	-1.29177	0.0771764	1	1.4814	0.566962	0.434064	1
Fam207a	-1.00474	-0.00682156	0.978353	1	1.01901	0.0271629	0.914164	1	-1.0624	-0.0873219	0.728504	1
Itgb2	1.03523	0.0499463	0.869938	1	1.04368	0.0616746	0.839782	1	-1.1058	-0.145087	0.634444	1
Pttg1ip	-1.02809	-0.0399652	0.876609	1	-1.12199	-0.166055	0.519097	1	-1.06967	-0.0971704	0.705903	1
Sumo3	-1.05327	-0.0748769	0.793298	1	1.0355	0.0503322	0.860209	1	-1.00734	-0.0105515	0.970533	1
Ube2g2	-1.03366	-0.0477664	0.823577	1	-1.0198	-0.0282798	0.895091	1	-1.03091	-0.0439204	0.837621	1
Lrrc3	1.50982	0.594379	0.605933	1	-2.28133	-1.18988	0.315908	1	-2.25099	-1.17056	0.3155	1
Trpm2	-1.11969	-0.163103	0.71648	1	-1.21612	-0.282292	0.515717	1	-1.36002	-0.443625	0.306962	1
1810043G02Rik	1.04368	0.0616775	0.877732	1	1.15711	0.21053	0.599963	1	1.09899	0.136177	0.732973	1
Pfkl	1.19814	0.260801	0.414281	1	1.28733	0.36438	0.253605	1	1.30751	0.386825	0.225277	1
Aire	50.4113	5.65568	0.00594988	0.313536	1.18775	0.248227	0.841773	1	3.23879	1.69545	0.174779	1
Dnmt3l	10.6033	3.40645	0.063925	0.926186	2.27214	1.18405	0.452968	1	-1.86182	-0.89671	0.568488	1
Icosl	-1.06636	-0.0926929	0.8225	1	-1.52518	-0.608978	0.141678	1	-1.10563	-0.144863	0.725929	1
D10Jhu81e	-1.08606	-0.119098	0.647449	1	-1.08088	-0.112212	0.668531	1	-1.09949	-0.136829	0.599315	1
Pwp2	1.17249	0.229579	0.461088	1	-1.1422	-0.191819	0.538528	1	1.11873	0.161867	0.603247	1
Trappc10	1.42929	0.515302	0.0677725	0.952717	-1.057	-0.0799785	0.777082	1	1.05859	0.0821428	0.770471	1
Agpat3	1.15524	0.208198	0.415987	1	1.00445	0.00640637	0.980039	1	-1.05777	-0.0810211	0.750816	1
Rrp1	-1.04647	-0.0655299	0.756419	1	1.00138	0.00198603	0.992503	1	1.05352	0.0752214	0.721727	1
Cstb	-1.08296	-0.114975	0.802977	1	1.35539	0.438713	0.341932	1	1.13723	0.185521	0.68737	1
Pdxk	1.1963	0.258581	0.452253	1	1.06541	0.0914021	0.789926	1	-1.03958	-0.0559975	0.870369	1
Ilvbl	-1.02076	-0.0296404	0.914319	1	-1.05602	-0.0786437	0.775592	1	1.0452	0.0637859	0.81714	1
Syde1	2.00939	1.00676	0.341276	1	2.08997	1.06348	0.279326	1	-1.12995	-0.176258	0.851996	1
2610008E11Rik	-1.27434	-0.349751	0.440996	1	1.38595	0.47087	0.296296	1	1.23831	0.308376	0.489577	1
Ppap2c	-1.18217	-0.241439	0.544821	1	-1.12907	-0.175136	0.65807	1	1.21203	0.277423	0.481683	1
Mier2	1.08459	0.117156	0.723657	1	1.01874	0.0267821	0.935411	1	-1.05178	-0.0728366	0.825228	1
Shc2	5.32779	2.41354	0.278579	1	-14.4305	-3.85105	0.0536604	0.890168	1.91169	0.93485	0.562631	1
Tpgs1	-1.10821	-0.148236	0.588691	1	-1.00259	-0.00372695	0.989159	1	-1.04348	-0.0614047	0.82254	1
Cdc34	-1.04923	-0.0693303	0.774689	1	1.1686	0.224776	0.353943	1	-1.07153	-0.0996712	0.680044	1
Gzmm	1.2858	0.362662	0.729496	1	1.05801	0.0813465	0.937522	1	-1.82467	-0.867639	0.395958	1
Bsg	-1.00805	-0.0115657	0.971597	1	1.17852	0.23698	0.465892	1	1.23079	0.299589	0.356616	1
Hcn2	-1.11902	-0.16223	0.910115	1	7.04885	2.81739	0.0664087	0.980076	-1.05105	-0.0718325	0.959094	1
Polrmt	1.15246	0.204719	0.431027	1	-1.12985	-0.176133	0.499034	1	1.02581	0.0367668	0.88715	1
Rnf126	-1.07109	-0.0990776	0.70491	1	1.101	0.13881	0.595635	1	1.17578	0.233616	0.369947	1
Fstl3	1.66575	0.736173	0.37311	1	1.9889	0.99197	0.188272	1	1.25157	0.323742	0.599159	1
Prss57	-5.02369	-2.32875	0.314493	1	1.73425	0.79431	0.670308	1	-3.84896	-1.94447	0.306047	1
Palm	-1.08742	-0.120912	0.81879	1	1.18215	0.241413	0.637705	1	-1.01237	-0.0177307	0.972345	1
E130317F20Rik	-1.29982	-0.378313	0.636484	1	1.05651	0.0793098	0.920706	1	-1.30416	-0.383119	0.621519	1
Ptbp1	1.05601	0.078625	0.733715	1	1.01445	0.020701	0.928633	1	1.18863	0.249295	0.28088	1
Lppr3	-1.21919	-0.285929	0.578507	1	1.45381	0.539834	0.275957	1	1.0575	0.0806592	0.866838	1
Prtn3	1.51384	0.598213	0.629697	1	1.26477	0.338875	0.720283	1	-1.36221	-0.445948	0.628944	1
Elane	-1.61148	-0.688388	0.65649	1	6.3649	2.67014	0.101064	1	-3.42331	-1.77539	0.237463	1
Cfd	36.8326	5.20291	0.0141019	0.511813	22.6504	4.50146	0.0341055	0.693882	-1.54407	-0.626738	0.625102	1
Med16	1.03578	0.0507199	0.860185	1	-1.00088	-0.00126916	0.996478	1	1.25822	0.331378	0.249092	1
R3hdm4	1.08029	0.111413	0.693097	1	-1.04211	-0.0595008	0.833168	1	-1.31933	-0.399802	0.157024	1
Kiss1r	-1.18655	-0.24677	0.842977	1	-1.8323	-0.873659	0.509313	1	1.38467	0.469541	0.703485	1
Arid3a	1.10942	0.149805	0.787349	1	1.13463	0.18222	0.74219	1	-1.35133	-0.434382	0.433155	1
Wdr18	-1.16669	-0.222422	0.484748	1	-1.05957	-0.0834732	0.792808	1	1.14423	0.194379	0.540696	1
Grin3b	-1.43336	-0.519399	0.673354	1	1.09033	0.124765	0.918344	1	-1.28753	-0.364611	0.759566	1
Tmem259	-1.05854	-0.0820696	0.737733	1	1.06285	0.0879371	0.720221	1	-1.16457	-0.219798	0.369272	1
Cnn2	-1.10957	-0.15	0.77457	1	-1.15466	-0.207464	0.691472	1	-1.22346	-0.290972	0.577938	1
Abca7	1.14101	0.19031	0.745967	1	-1.3252	-0.406213	0.489721	1	-1.05827	-0.0817039	0.889309	1
Hmha1	1.12041	0.164026	0.753189	1	-1.15126	-0.203217	0.696857	1	-1.03877	-0.0548709	0.91619	1
Polr2e	-1.08543	-0.118273	0.595141	1	-1.00774	-0.0111202	0.960106	1	1.0225	0.0321005	0.885132	1
Gpx4	-1.16322	-0.218127	0.421939	1	1.03524	0.049971	0.854049	1	-1.02838	-0.0403795	0.881772	1
Sbno2	1.12914	0.175218	0.59323	1	-1.08215	-0.113899	0.728248	1	-1.18998	-0.250935	0.444029	1
Stk11	-1.1919	-0.253267	0.65725	1	-1.10667	-0.146226	0.797761	1	1.04093	0.0578793	0.919122	1
Dos	-1.26386	-0.337832	0.703854	1	1.56826	0.649167	0.45305	1	1.24271	0.313494	0.713253	1
Atp5d	-1.07156	-0.099719	0.66656	1	1.07314	0.101842	0.659953	1	1.00212	0.00304832	0.989485	1
Midn	-1.04593	-0.0647927	0.925296	1	1.26955	0.344316	0.616475	1	-1.30393	-0.382872	0.577023	1
Cirbp	-1.08717	-0.12058	0.78558	1	1.06374	0.0891424	0.83985	1	1.18613	0.246264	0.576087	1
1600002K03Rik	-1.11324	-0.154765	0.653339	1	1.05708	0.0800806	0.814267	1	-1.05887	-0.0825253	0.807478	1
Efna2	1.3395	0.421699	0.503911	1	-1.48193	-0.567478	0.366612	1	1.16427	0.219422	0.732058	1
Mum1	-1.13376	-0.181109	0.423999	1	-1.27964	-0.355735	0.119979	1	-1.17889	-0.237432	0.29752	1
Ndufs7	-1.16699	-0.222795	0.376305	1	1.01494	0.0214008	0.932275	1	-1.02679	-0.0381393	0.879539	1
Gamt	1.01039	0.0149149	0.975013	1	1.08066	0.11191	0.815509	1	1.33141	0.412953	0.388204	1
Dazap1	-1.05876	-0.0823736	0.722037	1	1.06074	0.0850751	0.713082	1	1.15447	0.207236	0.369173	1
Rps15	-1.20405	-0.267894	0.25695	1	1.11147	0.152463	0.51814	1	1.08793	0.121591	0.605774	1
Apc2	-33.3387	-5.05913	0.0399868	0.785416	-1.76524	-0.81986	0.638768	1	65.5981	6.03558	0.0108351	1
2310011J03Rik	-1.01259	-0.0180536	0.935137	1	1.00287	0.00413437	0.985146	1	-1.13528	-0.183047	0.409428	1
Pcsk4	1.107	0.146661	0.782066	1	2.18825	1.12978	0.0487617	0.852469	-1.2882	-0.365358	0.491832	1
Reep6	-1.01782	-0.0254831	0.975392	1	-2.45273	-1.29439	0.144812	1	-2.05104	-1.03635	0.206479	1
Adamtsl5	1.35847	0.44198	0.488709	1	1.84124	0.880677	0.161583	1	1.14653	0.197275	0.751086	1
Mex3d	-1.18968	-0.250573	0.516183	1	1.18054	0.239444	0.537275	1	1.273	0.348233	0.366932	1
Mbd3	-1.02978	-0.042342	0.859087	1	1.03694	0.0523386	0.826364	1	1.22032	0.287264	0.228187	1
Uqcr11	-1.1318	-0.178616	0.603374	1	1.04638	0.0654004	0.849145	1	1.04474	0.0631414	0.85418	1
Tcf3	-1.03872	-0.0548042	0.855415	1	1.0707	0.0985535	0.74328	1	1.08462	0.117195	0.696542	1
Rexo1	1.26784	0.342374	0.377551	1	1.04719	0.066525	0.863671	1	1.03365	0.0477443	0.901845	1
Klf16	-1.14848	-0.19973	0.633604	1	-1.04597	-0.0648377	0.877242	1	1.64789	0.72062	0.0878171	1
Abhd17a	-1.05268	-0.0740603	0.73328	1	1.00138	0.00199347	0.992685	1	1.03095	0.0439686	0.839635	1
Adat3	-1.02286	-0.032612	0.934304	1	1.0239	0.0340754	0.931604	1	1.14633	0.197022	0.616729	1
Scamp4	-1.00623	-0.0089639	0.970903	1	1.02354	0.0335622	0.89131	1	1.07234	0.100757	0.681328	1
Csnk1g2	1.18454	0.244321	0.368645	1	-1.0319	-0.0453006	0.867703	1	1.07303	0.101696	0.708304	1
Btbd2	1.05321	0.0747932	0.786864	1	-1.10648	-0.14598	0.599792	1	1.23821	0.308251	0.266983	1
Mknk2	1.00055	0.00079321	0.998532	1	1.11136	0.152327	0.723918	1	1.05013	0.0705729	0.869949	1
Mob3a	-1.06916	-0.0964718	0.794472	1	-1.38311	-0.467915	0.207359	1	-1.38702	-0.471985	0.203497	1
Izumo4	-1.04984	-0.0701708	0.896346	1	-1.08984	-0.124115	0.816067	1	1.04386	0.0619218	0.906435	1
Ap3d1	1.08851	0.122352	0.570416	1	-1.00111	-0.00160382	0.99407	1	1.10001	0.137515	0.523893	1
Dot1l	1.23684	0.306655	0.449677	1	-1.0365	-0.0517266	0.897359	1	1.18335	0.242879	0.54481	1
Plekhj1	-1.23653	-0.306294	0.19815	1	-1.01711	-0.0244807	0.917994	1	1.02689	0.0382758	0.871782	1
Sf3a2	-1.17123	-0.228024	0.370541	1	1.10904	0.149313	0.557726	1	1.10961	0.150049	0.554566	1
Lsm7	-1.21208	-0.277489	0.366379	1	1.01383	0.0198203	0.948266	1	1.0116	0.0166363	0.956303	1
Sppl2b	1.09711	0.133702	0.637988	1	-1.09079	-0.125377	0.659597	1	1.09404	0.129667	0.646932	1
Tmprss9	1.08123	0.112672	0.936613	1	7.01742	2.81094	0.103231	1	-1.05827	-0.0817079	0.950541	1
Timm13	-1.15657	-0.209855	0.507474	1	1.03043	0.0432504	0.891334	1	1.17276	0.22991	0.467534	1
Lmnb2	1.05143	0.0723486	0.843401	1	-1.1066	-0.146128	0.690554	1	-1.10845	-0.148547	0.685279	1
Gadd45b	1.07124	0.0992758	0.718465	1	-1.15547	-0.208483	0.44752	1	-1.23957	-0.309835	0.259166	1
Gng7	13.0754	3.70878	0.0062754	0.320286	3.9146	1.96887	0.103821	1	1.03282	0.0465824	0.967369	1
Slc39a3	1.05909	0.0828199	0.740441	1	-1.02779	-0.0395476	0.874775	1	-1.25414	-0.326694	0.190364	1
Sgta	1.03234	0.0459221	0.860018	1	1.05678	0.0796743	0.759772	1	1.08224	0.114024	0.661448	1
Thop1	-1.05798	-0.0813148	0.855327	1	1.26278	0.336598	0.451392	1	1.27433	0.34974	0.433031	1
Creb3l3	1.87053	0.903448	0.549227	1	1.37752	0.462077	0.747147	1	-1.49469	-0.579846	0.684324	1
Map2k2	-1.10223	-0.140429	0.52638	1	1.106	0.145355	0.511793	1	1.03224	0.0457732	0.836123	1
Zbtb7a	1.11289	0.15431	0.599633	1	1.33051	0.411978	0.161887	1	1.06795	0.0948493	0.746996	1
Pias4	-1.06365	-0.0890299	0.729199	1	1.02	0.0285624	0.911504	1	-1.01797	-0.0256937	0.92031	1
Eef2	-1.00561	-0.00806647	0.972966	1	-1.0398	-0.0563065	0.812995	1	1.03755	0.0531811	0.823161	1
Dapk3	-1.04365	-0.061643	0.808179	1	-1.00049	-0.000711066	0.997766	1	-1.01576	-0.0225634	0.929096	1
Atcay	38.8257	5.27894	0.0296328	0.700071	-2.49944	-1.3216	0.45547	1	7.85997	2.97452	0.17127	1
Zfr2	-9.45167	-3.24057	0.125431	1	9.75501	3.28614	0.00159598	0.124431	-1.91577	-0.937923	0.282663	1
Matk	3.70738	1.8904	7.12961e-07	0.000803343	1.43682	0.522883	0.125493	1	-1.11758	-0.160378	0.638557	1
Mrpl54	-1.16104	-0.215416	0.416971	1	1.10873	0.148902	0.572346	1	1.12805	0.173837	0.509682	1
Apba3	-1.08335	-0.115506	0.691312	1	1.11852	0.161593	0.577695	1	-1.0493	-0.0694335	0.810465	1
Tjp3	1.07263	0.101146	0.838296	1	-1.20268	-0.266256	0.580413	1	-1.55394	-0.63593	0.18681	1
Pip5k1c	1.17551	0.233289	0.354245	1	1.00489	0.00703883	0.977696	1	-1.00151	-0.00218337	0.993083	1
Cactin	1.06943	0.0968398	0.705973	1	1.03619	0.0512828	0.841814	1	1.07247	0.100943	0.69384	1
Tbxa2r	-1.60803	-0.685294	0.451036	1	1.04084	0.0577421	0.94548	1	1.32471	0.405676	0.628078	1
Hmg20b	-1.11348	-0.155074	0.540355	1	-1.01404	-0.0201206	0.936856	1	-1.05867	-0.0822471	0.74529	1
Mfsd12	1.10124	0.139129	0.752866	1	1.2452	0.316381	0.474606	1	1.19282	0.254373	0.566065	1
4930404N11Rik	1.06968	0.0971783	0.837551	1	1.38684	0.471796	0.321036	1	1.21475	0.280656	0.55607	1
Fzr1	-1.06592	-0.0920996	0.6614	1	-1.0393	-0.0556059	0.791472	1	1.03671	0.0520187	0.804321	1
Dohh	1.00583	0.0083866	0.976258	1	1.02308	0.032916	0.906951	1	1.1362	0.184222	0.512777	1
Smim24	-1.29155	-0.369104	0.399381	1	-1.25607	-0.328912	0.452577	1	1.18223	0.241513	0.581759	1
Nfic	1.11103	0.1519	0.663407	1	1.12901	0.175061	0.615451	1	1.0258	0.0367479	0.915864	1
Ncln	-1.08349	-0.115687	0.613851	1	-1.05136	-0.0722635	0.752903	1	1.08068	0.111937	0.625839	1
S1pr4	1.00655	0.00941605	0.991276	1	1.2739	0.349249	0.682612	1	1.15493	0.207804	0.807271	1
Gna15	1.14319	0.19307	0.649226	1	-1.12433	-0.169071	0.690651	1	1.0817	0.113298	0.789823	1
Gna11	-1.02664	-0.0379344	0.922005	1	-1.41681	-0.502641	0.194742	1	1.13992	0.188932	0.622847	1
Aes	-1.10499	-0.144029	0.510475	1	1.1198	0.163247	0.455566	1	-1.03017	-0.0428787	0.844396	1
Tle2	1.01203	0.0172538	0.96999	1	-1.01043	-0.0149699	0.974841	1	-1.3481	-0.430925	0.358021	1
Tle6	1.12493	0.16984	0.805217	1	1.10626	0.145691	0.832758	1	-1.88766	-0.9166	0.187154	1
BC025920	1.54134	0.624183	0.564111	1	1.09975	0.137173	0.884172	1	-2.16047	-1.11135	0.233216	1
Sirt6	1.34554	0.428182	0.273227	1	1.09336	0.128772	0.741146	1	-1.09358	-0.129061	0.735516	1
Ankrd24	-1.10291	-0.141317	0.81294	1	1.67696	0.745846	0.215025	1	-1.46724	-0.553101	0.352863	1
Zfp433	-1.58271	-0.662396	0.28301	1	1.47578	0.561473	0.35805	1	1.20698	0.271398	0.642833	1
Zfp781	-1.41955	-0.505433	0.499661	1	-1.14512	-0.195502	0.801459	1	-1.18386	-0.243496	0.736892	1
Zfp873	-1.20297	-0.266596	0.666944	1	-1.58356	-0.66317	0.285058	1	-1.37763	-0.462189	0.451589	1
AU041133	-1.42524	-0.511207	0.363377	1	-1.49817	-0.583201	0.295145	1	1.14089	0.190165	0.723956	1
Zfp938	-1.13951	-0.188414	0.712987	1	1.19364	0.255373	0.619666	1	1.0311	0.0441857	0.930326	1
1190007I07Rik	-1.66492	-0.735451	0.098863	1	1.07835	0.108827	0.8041	1	1.32512	0.406125	0.347383	1
Glt8d2	1.50522	0.589979	0.670977	1	-1.09886	-0.136014	0.904567	1	1.02359	0.0336383	0.96695	1
Hcfc2	1.24821	0.319859	0.339529	1	-1.00205	-0.00295517	0.992937	1	-1.13071	-0.177224	0.593423	1
Nfyb	-1.11297	-0.154419	0.569109	1	1.14724	0.198169	0.461502	1	-1.09427	-0.129974	0.627951	1
Txnrd1	-1.00343	-0.00494704	0.983126	1	-1.00351	-0.00505637	0.982758	1	1.00208	0.00300222	0.989764	1
Eid3	1.69515	0.761415	0.551921	1	1.57664	0.656849	0.598999	1	-1.06194	-0.0867032	0.943448	1
Chst11	-4.00918	-2.00331	0.159671	1	-1.20885	-0.273639	0.709744	1	1.15716	0.210589	0.775694	1
Slc41a2	1.30621	0.385384	0.447414	1	1.06114	0.0856096	0.865704	1	1.38244	0.467219	0.358477	1
D10Wsu102e	1.08178	0.113407	0.688513	1	-1.24606	-0.317376	0.262923	1	1.24053	0.310958	0.270711	1
Aldh1l2	4.57934	2.19514	0.0306776	0.709247	4.82239	2.26975	0.0279794	0.637392	1.7738	0.826841	0.366967	1
A230046K03Rik	1.21422	0.280034	0.267895	1	-1.02774	-0.0394758	0.875678	1	1.06104	0.0854782	0.734529	1
Appl2	1.03758	0.0532169	0.897854	1	1.22189	0.28911	0.486171	1	1.12567	0.170778	0.68026	1
1500009L16Rik	8.42967	3.07548	0.0275301	0.673306	-2.06637	-1.0471	0.297913	1	1.10431	0.143148	0.871181	1
Nuak1	-2.43855	-1.28602	0.223777	1	-1.11587	-0.158167	0.848603	1	1.46773	0.55359	0.503024	1
Ckap4	1.04549	0.0641829	0.843927	1	1.56597	0.647052	0.0357835	0.719995	-1.13581	-0.183717	0.548287	1
Tcp11l2	-1.0714	-0.0994917	0.832137	1	-1.09861	-0.135677	0.77253	1	-1.08512	-0.117854	0.801641	1
Polr3b	1.19671	0.259071	0.470035	1	1.15158	0.203612	0.570107	1	1.09321	0.128564	0.718911	1
Ric8b	-1.02487	-0.0354373	0.911244	1	-1.11262	-0.153955	0.63197	1	-1.08798	-0.12165	0.701623	1
Fhl4	-12.7225	-3.66931	0.148387	1	-5.23238	-2.38747	0.328938	1	-1.23039	-0.299119	0.893732	1
Tmem263	1.21679	0.283085	0.587503	1	1.80701	0.853602	0.109822	1	1.3069	0.386144	0.456628	1
Mterf2	-2.54505	-1.3477	0.050873	0.856537	-1.91633	-0.938348	0.179394	1	1.01445	0.020701	0.974857	1
Cry1	1.26691	0.341314	0.309547	1	-1.0149	-0.0213377	0.94946	1	1.11894	0.162139	0.630092	1
Btbd11	-11.8837	-3.57091	0.0277606	0.673306	-1.39095	-0.476073	0.718259	1	1.93438	0.951871	0.472541	1
Pwp1	-1.07426	-0.103341	0.695922	1	-1.00042	-0.000603072	0.99818	1	1.05735	0.0804576	0.760621	1
Prdm4	1.14336	0.193286	0.459436	1	-1.1482	-0.199368	0.445628	1	-1.15231	-0.204526	0.432877	1
Rtcb	-1.03496	-0.0495723	0.862552	1	1.00467	0.00672596	0.981259	1	1.11793	0.160833	0.574354	1
Fbxo7	-1.18185	-0.241044	0.375124	1	1.13622	0.184247	0.498225	1	1.11811	0.161063	0.551691	1
Syn3	-4.26728	-2.09332	0.112458	1	-2.14165	-1.09872	0.374206	1	1.06122	0.0857262	0.942956	1
Timp3	1.19583	0.258009	0.650587	1	-1.71148	-0.775241	0.15456	1	-1.03308	-0.046945	0.929335	1
1810014B01Rik	1.85952	0.894933	0.42091	1	1.62205	0.697815	0.406783	1	-1.14895	-0.200321	0.806628	1
Hsp90b1	-1.2305	-0.299247	0.27066	1	1.1168	0.15937	0.557229	1	-1.08031	-0.111448	0.681398	1
Ttc41	-1.03035	-0.0431285	0.969227	1	3.03589	1.60212	0.151591	1	1.02329	0.0332159	0.975035	1
Nt5dc3	1.08391	0.116247	0.837817	1	1.17314	0.230373	0.682283	1	1.3799	0.464567	0.406315	1
Stab2	2.55255	1.35194	0.340819	1	1.10167	0.139694	0.9127	1	-2.3639	-1.24117	0.33153	1
Igf1	1.39937	0.484782	0.505678	1	1.41608	0.5019	0.490136	1	1.04004	0.0566334	0.937781	1
Parpbp	1.22871	0.297146	0.654051	1	2.09907	1.06975	0.111922	1	-1.44025	-0.526318	0.423995	1
Nup37	-1.21307	-0.278663	0.560052	1	1.13033	0.176747	0.711543	1	1.18914	0.24992	0.600225	1
Ccdc53	-1.0737	-0.102587	0.694805	1	-1.00999	-0.0143377	0.95633	1	-1.0271	-0.0385783	0.882772	1
Dram1	1.12162	0.165585	0.564867	1	1.01211	0.0173682	0.951962	1	-1.40556	-0.491143	0.0896536	1
Gnptab	1.43494	0.52099	0.121199	1	1.0398	0.0563082	0.866766	1	1.24952	0.321378	0.339494	1
Sycp3	-1.10062	-0.138318	0.867684	1	-1.71841	-0.781074	0.362157	1	-1.47088	-0.556678	0.510804	1
Chpt1	1.13804	0.186554	0.62633	1	1.15187	0.203984	0.595745	1	1.07655	0.106417	0.781231	1
Spic	-1.41541	-0.501219	0.517919	1	-1.02953	-0.0419842	0.953045	1	1.20027	0.263357	0.711818	1
Arl1	-1.16191	-0.2165	0.430041	1	-1.02536	-0.0361237	0.895345	1	-1.05184	-0.0729091	0.790577	1
Utp20	1.39962	0.485039	0.160503	1	-1.22715	-0.295308	0.389268	1	1.23012	0.298801	0.385297	1
Gas2l3	1.25163	0.323804	0.474296	1	1.44609	0.532156	0.240062	1	1.16556	0.221024	0.624833	1
Nr1h4	-1.40973	-0.495417	0.678258	1	38.4793	5.26601	0.000278065	0.0391644	1.12299	0.167351	0.86857	1
Scyl2	1.03685	0.0522073	0.839645	1	-1.16553	-0.220982	0.396048	1	1.07143	0.0995324	0.701802	1
Actr6	-1.21681	-0.283101	0.448792	1	1.06935	0.0967372	0.796792	1	1.06052	0.0847771	0.820349	1
Uhrf1bp1l	1.20771	0.272269	0.269482	1	-1.02175	-0.0310369	0.899313	1	1.09023	0.124629	0.610711	1
Apaf1	1.64633	0.719251	0.0329352	0.728753	1.09521	0.131213	0.695347	1	1.01453	0.0208048	0.950427	1
Ikbip	-1.01947	-0.0278231	0.946778	1	1.34156	0.423911	0.309548	1	-1.11811	-0.161058	0.697004	1
Slc25a3	-1.07889	-0.109542	0.62598	1	1.0515	0.0724531	0.747127	1	1.04926	0.0693708	0.757357	1
Tmpo	-1.03082	-0.0437895	0.897174	1	1.07919	0.109953	0.745307	1	-1.10738	-0.147145	0.663537	1
Nedd1	1.09658	0.13301	0.592149	1	-1.12218	-0.166308	0.503001	1	1.03732	0.052859	0.831357	1
Cdk17	-1.01633	-0.023373	0.953391	1	1.06559	0.0916519	0.818528	1	-1.04886	-0.0688246	0.863128	1
Mir1931	1.65125	0.723562	0.644583	1	1.6639	0.734573	0.628124	1	-1.11606	-0.15842	0.915559	1
Elk3	1.24157	0.312171	0.253154	1	-1.01699	-0.0242989	0.928399	1	-1.08595	-0.11896	0.65972	1
Gm17745	2.13718	1.09571	0.367707	1	2.31945	1.21378	0.255191	1	-1.1208	-0.164524	0.871597	1
Lta4h	-1.23826	-0.30831	0.21694	1	-1.02377	-0.033898	0.892019	1	1.0477	0.0672245	0.787636	1
Hal	1.3781	0.462679	0.754699	1	-1.02983	-0.0424095	0.970684	1	1.4454	0.531467	0.642486	1
Amdhd1	1.87671	0.908208	0.559568	1	1.02568	0.0365776	0.978832	1	1.01946	0.0278083	0.983381	1
Ccdc38	2.07478	1.05296	0.363741	1	-1.40538	-0.490959	0.542592	1	1.05273	0.0741339	0.921967	1
Snrpf	-1.12761	-0.173269	0.556925	1	1.14129	0.190669	0.51667	1	1.12907	0.175137	0.549811	1
Ntn4	2.47448	1.30712	0.0455209	0.816145	-1.33792	-0.419996	0.511404	1	-2.16108	-1.11175	0.0841368	1
Gm15915	-1.02546	-0.0362757	0.971604	1	3.89336	1.96101	0.0711802	1	2.66697	1.4152	0.24664	1
Metap2	-1.08363	-0.11587	0.675879	1	-1.10883	-0.149035	0.590984	1	-1.04033	-0.0570353	0.836953	1
Vezt	1.1365	0.184595	0.667453	1	1.07795	0.10829	0.800925	1	1.21009	0.27511	0.521242	1
Fgd6	1.64905	0.721632	0.226891	1	1.09337	0.128785	0.826264	1	-1.1445	-0.194723	0.739764	1
Nr2c1	-1.11959	-0.162964	0.629693	1	-1.26421	-0.338232	0.320237	1	-1.59979	-0.677883	0.0458511	1
Ndufa12	-1.08385	-0.116169	0.76312	1	1.06675	0.0932266	0.808859	1	1.07694	0.106935	0.781252	1
Tmcc3	1.10994	0.150482	0.582632	1	-1.51185	-0.596318	0.0304259	0.660264	-1.29608	-0.374158	0.173893	1
Cep83os	-1.1959	-0.258093	0.599194	1	-1.25531	-0.328039	0.504005	1	-1.07957	-0.110463	0.820433	1
Cep83	-1.08216	-0.113917	0.669788	1	-1.07265	-0.101181	0.704937	1	-1.07754	-0.107743	0.686633	1
Plxnc1	1.36349	0.447303	0.106436	1	-1.25536	-0.328099	0.235159	1	1.05568	0.0781755	0.77762	1
Cradd	-1.19871	-0.261484	0.539491	1	-1.23354	-0.302801	0.478126	1	-1.07861	-0.109168	0.79695	1
Socs2	-1.02201	-0.0314033	0.922308	1	-1.62217	-0.697925	0.0309826	0.667519	-1.51595	-0.60022	0.0668459	1
Mrpl42	-1.11259	-0.153928	0.642539	1	1.06687	0.0933814	0.778227	1	1.1803	0.239156	0.470569	1
Ube2n	-1.11537	-0.157519	0.496689	1	-1.0165	-0.023609	0.918811	1	-1.05598	-0.0785828	0.734221	1
Nudt4	1.00188	0.00271202	0.994039	1	-1.155	-0.207899	0.566303	1	-1.33822	-0.420318	0.246093	1
Eea1	-1.1313	-0.177976	0.501215	1	-1.07233	-0.10075	0.703468	1	-1.19263	-0.254151	0.337298	1
Btg1	-1.10944	-0.149827	0.802488	1	-1.02655	-0.0378026	0.949663	1	-1.07144	-0.0995558	0.867964	1
Dcn	1.18585	0.245922	0.802843	1	1.59782	0.676106	0.487281	1	-1.03356	-0.0476168	0.960549	1
Lum	3.98789	1.99563	0.013628	0.507946	5.72266	2.51669	0.000699527	0.0749506	-1.33352	-0.415238	0.447131	1
Atp2b1	1.13081	0.177351	0.459303	1	-1.08067	-0.111922	0.639922	1	-1.20401	-0.267852	0.263017	1
Poc1b	-1.03008	-0.0427569	0.874679	1	-1.10538	-0.144542	0.593691	1	1.10106	0.138899	0.607104	1
Galnt4	1.06034	0.0845213	0.837938	1	-1.22629	-0.294301	0.476989	1	-1.24399	-0.314978	0.446142	1
Dusp6	-1.13788	-0.186351	0.448648	1	1.00478	0.00687467	0.977696	1	-1.03701	-0.0524245	0.831033	1
Kitl	-2.43254	-1.28246	0.106471	1	-1.54472	-0.627344	0.38866	1	-1.44435	-0.53042	0.464065	1
Tmtc3	1.19795	0.260562	0.636021	1	-1.04834	-0.0681088	0.901856	1	-1.18265	-0.242019	0.660068	1
Cep290	-1.56873	-0.649596	0.1242	1	-1.25818	-0.331339	0.425373	1	1.07815	0.108564	0.790662	1
4930430F08Rik	1.04496	0.0634522	0.905487	1	-1.15149	-0.203501	0.706543	1	1.064	0.0895041	0.866104	1
Rassf9	5.15037	2.36468	0.163195	1	-4.08174	-2.02918	0.149497	1	-1.40636	-0.491965	0.689828	1
Alx1	3.10385	1.63406	0.117129	1	4.61336	2.20582	0.0341541	0.693882	1.59788	0.676162	0.455434	1
Slc6a15	1.92449	0.944473	0.558824	1	-1.6292	-0.704163	0.652874	1	1.00885	0.012714	0.99338	1
Tmtc2	9.69359	3.27703	0.123853	1	1.2657	0.339936	0.760759	1	-1.26141	-0.335037	0.767325	1
Gm15663	1	0	1	1	-4.77836	-2.25652	0.0109361	0.386906	-1.89639	-0.923256	0.275271	1
Mettl25	-1.13249	-0.179494	0.666203	1	1.01042	0.0149547	0.971279	1	1.04224	0.0596809	0.885394	1
Ccdc59	-1.24829	-0.319947	0.272209	1	1.14832	0.199528	0.492335	1	1.06415	0.0897074	0.757035	1
Ppp1r12a	1.04312	0.0609088	0.899656	1	-1.1241	-0.168771	0.726291	1	-1.12522	-0.170209	0.723572	1
Pawr	-1.53029	-0.613804	0.484418	1	2.53768	1.34351	0.106012	1	1.03846	0.0544395	0.943201	1
Nav3	10.4264	3.38217	0.0418058	0.798399	149.828	7.22717	0.00127067	0.109908	1.24647	0.317845	0.825936	1
E2f7	-1.15808	-0.21173	0.663799	1	-1.01928	-0.0275451	0.954997	1	1.56936	0.650179	0.188562	1
Csrp2	-1.34261	-0.425039	0.376966	1	1.14932	0.200786	0.629282	1	1.37199	0.456273	0.262745	1
Zdhhc17	1.18478	0.244616	0.513738	1	1.27017	0.345021	0.354673	1	-1.15645	-0.209699	0.572325	1
Osbpl8	1.05877	0.0823858	0.738708	1	1.15637	0.209607	0.393779	1	1.03949	0.0558724	0.820567	1
Bbs10	-1.08585	-0.118829	0.894749	1	-1.64901	-0.721597	0.432308	1	1.07292	0.101537	0.90914	1
Nap1l1	-1.17688	-0.234962	0.260421	1	-1.05984	-0.0838498	0.688326	1	1.04984	0.0701749	0.73687	1
Phlda1	-1.42002	-0.505914	0.0939925	1	-1.28765	-0.36474	0.227508	1	1.05184	0.0729127	0.808804	1
Krr1	-1.11385	-0.155549	0.54355	1	-1.01908	-0.0272647	0.915363	1	-1.12608	-0.171311	0.503295	1
Glipr1	-1.10417	-0.142968	0.724437	1	-1.17876	-0.237274	0.558218	1	-1.45431	-0.540332	0.18364	1
Atxn7l3b	-1.11993	-0.163408	0.482143	1	1.03001	0.0426525	0.854114	1	1.0492	0.0692924	0.764506	1
Tph2	14.4739	3.85539	0.074336	0.985707	3.40041	1.76571	0.193501	1	1.05305	0.0745806	0.952396	1
Tbc1d15	-1.06949	-0.0969173	0.692588	1	-1.21115	-0.276376	0.260619	1	-1.17148	-0.228329	0.352432	1
Rab21	1.03174	0.0450812	0.850253	1	-1.06068	-0.0849868	0.721279	1	-1.01627	-0.0232817	0.922088	1
Tmem19	-1.0584	-0.0818783	0.745385	1	-1.05944	-0.0832987	0.7407	1	-1.19813	-0.260789	0.301145	1
Thap2	1.24495	0.316086	0.58394	1	1.23437	0.303779	0.581284	1	1.09417	0.129834	0.8123	1
Zfc3h1	1.10151	0.139478	0.62131	1	-1.37133	-0.455577	0.105886	1	-1.12163	-0.165602	0.555164	1
Lgr5	21.8213	4.44766	0.11631	1	50.6579	5.66272	0.0583672	0.927947	2.60653	1.38213	0.575063	1
Tspan8	-68.4417	-6.0968	0.00351485	0.24993	-6.20254	-2.63286	0.0501756	0.858612	-3.059	-1.61306	0.200763	1
Ptprb	7.44695	2.89665	0.0252116	0.647894	-5.36896	-2.42464	0.0456457	0.830581	-4.76657	-2.25295	0.060472	1
Cnot2	-1.09527	-0.131286	0.649553	1	-1.06821	-0.0951924	0.741672	1	1.146	0.19661	0.4957	1
Myrfl	5.23862	2.38919	0.314237	1	-1.89525	-0.922385	0.683578	1	-2.55798	-1.35501	0.548876	1
Rab3ip	-1.04836	-0.0681353	0.847212	1	1.39458	0.479836	0.169396	1	1.18716	0.247509	0.473322	1
4933412E12Rik	1.06911	0.0964091	0.866142	1	1.28171	0.358065	0.506106	1	-1.31449	-0.394501	0.458032	1
Cct2	-1.15	-0.20163	0.350826	1	1.22651	0.29456	0.173195	1	1.07423	0.103307	0.632224	1
Frs2	1.74609	0.804127	0.0862861	1	1.29119	0.368703	0.428806	1	1.05583	0.0783711	0.865889	1
Yeats4	-1.13819	-0.186736	0.471364	1	1.07613	0.105858	0.684082	1	1.12704	0.172537	0.50651	1
Lyz2	1.06575	0.0918705	0.781603	1	1.0271	0.0385812	0.907311	1	-1.23262	-0.301732	0.36295	1
Lyz1	1.22441	0.292081	0.573375	1	-1.56234	-0.64371	0.214222	1	-1.00343	-0.00494574	0.992356	1
Cpsf6	-1.07453	-0.10371	0.642488	1	1.06023	0.0843798	0.705845	1	1.23604	0.305722	0.171399	1
Cpm	1.37898	0.463601	0.618304	1	1.12179	0.165804	0.856574	1	-1.17422	-0.231703	0.800186	1
Mdm2	-1.02019	-0.0288425	0.8968	1	-1.05452	-0.0765806	0.730198	1	-1.05303	-0.0745405	0.737001	1
Slc35e3	1.13572	0.183603	0.550388	1	-1.05618	-0.0788557	0.796093	1	1.08479	0.117411	0.699296	1
Nup107	-1.11654	-0.159037	0.524051	1	-1.13854	-0.187189	0.452603	1	1.06769	0.0944957	0.703794	1
Rap1b	-1.13743	-0.185775	0.52799	1	1.01388	0.0198798	0.946132	1	-1.20092	-0.264145	0.369615	1
Mdm1	-1.02408	-0.0343318	0.955704	1	-1.0075	-0.0107835	0.985966	1	-1.09226	-0.127315	0.835478	1
Il22	-22.5163	-4.4929	0.041666	0.798399	-128.392	-7.00441	0.00108866	0.105614	-5.3166	-2.4105	0.0963225	1
Ifng	4.47264	2.16113	0.130546	1	1.93204	0.950128	0.456665	1	1.22002	0.286903	0.820034	1
Tmevpg1	17.8205	4.15547	0.0584833	0.897176	-1.78035	-0.832164	0.56889	1	1.13232	0.179279	0.896251	1
Dyrk2	1.37605	0.460529	0.21466	1	1.23522	0.304768	0.408421	1	-1.00931	-0.0133641	0.970995	1
Cand1	1.24961	0.321479	0.190719	1	-1.01494	-0.0213909	0.930589	1	1.07341	0.102202	0.677179	1
Grip1	5.83892	2.5457	0.254438	1	1.02297	0.0327599	0.982814	1	1.14445	0.194651	0.893439	1
Helb	1.22836	0.296733	0.531455	1	-1.04163	-0.058846	0.900826	1	1.14579	0.196347	0.677909	1
Irak3	1.18583	0.245897	0.406542	1	-1.12496	-0.169869	0.565687	1	-1.1588	-0.212628	0.471913	1
Tmbim4	-1.13524	-0.182999	0.412873	1	1.03209	0.0455651	0.838307	1	-1.13547	-0.183289	0.411547	1
Llph	-1.14925	-0.200694	0.440705	1	-1.0473	-0.0666681	0.798395	1	1.07788	0.108196	0.677949	1
Hmga2	-1.38802	-0.47303	0.689109	1	2.27236	1.18419	0.263825	1	2.70607	1.4362	0.14641	1
Msrb3	-1.05684	-0.0797532	0.913518	1	-3.27984	-1.71362	0.011915	0.404007	-1.65077	-0.723137	0.253958	1
Gm15910	1.62163	0.697443	0.721033	1	-1.45123	-0.537279	0.751722	1	-1.17269	-0.229819	0.89148	1
Lemd3	1.18372	0.243328	0.596603	1	1.15571	0.208785	0.649736	1	1.58338	0.663003	0.150853	1
Wif1	-5.48962	-2.45671	0.312621	1	-9.49858	-3.24771	0.20275	1	-2.51633	-1.33132	0.532255	1
Tbc1d30	1.08162	0.1132	0.791974	1	1.27685	0.352585	0.424111	1	-1.29232	-0.369965	0.400078	1
Gns	1.11599	0.158322	0.687274	1	1.13153	0.178271	0.650405	1	1.12849	0.174392	0.657563	1
Rassf3	1.05058	0.0711845	0.860173	1	-1.1494	-0.200881	0.619353	1	-1.24209	-0.312773	0.439451	1
Tbk1	1.08425	0.116694	0.605075	1	-1.03228	-0.0458347	0.839111	1	1.12626	0.171535	0.447377	1
Xpot	1.05041	0.0709585	0.804812	1	1.08768	0.121248	0.672761	1	1.04659	0.0656923	0.818776	1
BC048403	1.016	0.0229059	0.954515	1	1.0499	0.0702479	0.861541	1	1.02843	0.0404454	0.919408	1
Srgap1	-113.87	-6.83124	0.000586664	0.0914198	-1.35191	-0.435004	0.764339	1	-2.80633	-1.48868	0.207249	1
Gm9079	-1.3828	-0.467587	0.672436	1	-2.52345	-1.3354	0.238247	1	-1.90653	-0.930951	0.424618	1
Tmem5	-1.13819	-0.186741	0.529338	1	1.00828	0.0118977	0.968081	1	-1.08354	-0.115759	0.696669	1
A130077B15Rik	26.9454	4.75196	0.0244987	0.637401	1.55279	0.634867	0.630781	1	-1.87292	-0.905289	0.478488	1
Ppm1h	1.03697	0.0523798	0.861551	1	1.16015	0.214309	0.474025	1	1.26932	0.344054	0.250799	1
Mon2	1.08735	0.12082	0.719468	1	1.1659	0.221449	0.511208	1	-1.03198	-0.0454168	0.892087	1
Usp15	-1.00567	-0.00815293	0.969828	1	-1.03324	-0.0471744	0.826931	1	-1.10611	-0.1455	0.499605	1
Slc16a7	-1.22226	-0.289549	0.365714	1	-1.05178	-0.0728342	0.819851	1	-1.01696	-0.0242614	0.939278	1
Lrig3	1.08398	0.116338	0.851368	1	-3.02109	-1.59507	0.0152117	0.46518	-1.67597	-0.744995	0.236619	1
Xrcc6bp1	-1.17462	-0.23219	0.574574	1	1.03553	0.050376	0.901832	1	1.18332	0.24284	0.549908	1
Ctdsp2	1.27169	0.346746	0.317926	1	-1.12484	-0.169719	0.623568	1	-1.03063	-0.043522	0.899608	1
Tsfm	-1.07135	-0.0994288	0.781431	1	1.00471	0.00678315	0.984926	1	1.20843	0.273132	0.446402	1
Mettl1	-1.23781	-0.307794	0.503212	1	-1.10615	-0.145552	0.752028	1	1.04102	0.057991	0.899516	1
March9	-1.24428	-0.315307	0.701209	1	1.59831	0.676544	0.439216	1	1.44301	0.529078	0.481969	1
Cdk4	-1.20419	-0.268062	0.423346	1	1.11263	0.153969	0.645242	1	1.1038	0.142478	0.669859	1
Tspan31	-1.03927	-0.0555702	0.839905	1	1.05793	0.0812472	0.767723	1	-1.09844	-0.135454	0.622401	1
LOC100504703	-1.83965	-0.879429	0.188971	1	-1.10498	-0.144026	0.822702	1	1.23983	0.310147	0.613615	1
Agap2	1.00508	0.00731239	0.99524	1	-1.30331	-0.382182	0.752263	1	-2.5329	-1.34079	0.274644	1
Os9	1.07434	0.103447	0.622061	1	-1.04872	-0.0686267	0.74378	1	-1.04332	-0.061181	0.770738	1
B4galnt1	-1.2139	-0.27965	0.543522	1	-1.18153	-0.24066	0.601071	1	-1.06526	-0.0912008	0.842877	1
Slc26a10	1.35999	0.443598	0.52672	1	-1.33255	-0.414188	0.557002	1	1.0098	0.0140638	0.984065	1
Arhgef25	1.03077	0.0437265	0.970143	1	2.22223	1.15201	0.307854	1	-1.21065	-0.275781	0.798812	1
Dtx3	-1.19015	-0.251142	0.494744	1	-1.02879	-0.0409505	0.911496	1	-1.1109	-0.151734	0.680022	1
Pip4k2c	-1.00585	-0.00841278	0.970827	1	1.16063	0.214914	0.352788	1	1.046	0.0648875	0.779172	1
Kif5a	-1.23569	-0.305319	0.692562	1	-2.36494	-1.24181	0.111465	1	-2.23346	-1.15928	0.141958	1
Dctn2	-1.07423	-0.103306	0.646902	1	1.01887	0.0269737	0.904884	1	-1.00572	-0.00822356	0.97093	1
Mbd6	-1.14768	-0.198723	0.658937	1	-1.18688	-0.247172	0.585972	1	-1.12137	-0.165268	0.712451	1
Ddit3	-1.00672	-0.00965967	0.97302	1	1.30782	0.387164	0.171743	1	1.07203	0.100346	0.721584	1
Mars	-1.26183	-0.335517	0.131965	1	-1.15846	-0.212213	0.340682	1	-1.0086	-0.0123484	0.955714	1
Arhgap9	-1.11934	-0.162643	0.558367	1	-1.11881	-0.161971	0.560137	1	-1.18519	-0.245115	0.378067	1
R3hdm2	1.27455	0.349988	0.341183	1	-1.00024	-0.000352495	0.999234	1	1.06186	0.0865958	0.813217	1
Ndufa4l2	1	0	1	1	3.37918	1.75667	0.0901883	1	-1.77807	-0.830315	0.40377	1
Shmt2	-1.06351	-0.0888331	0.786143	1	1.07573	0.105315	0.747754	1	1.13296	0.180096	0.581765	1
Lrp1	1.43614	0.522201	0.0575273	0.89053	1.06585	0.0919987	0.737328	1	1.11055	0.151279	0.581543	1
Stat6	1.05542	0.0778117	0.783071	1	-1.14194	-0.191488	0.498222	1	-1.231	-0.299828	0.289142	1
Nab2	-1.04253	-0.0600831	0.832431	1	-1.06573	-0.0918383	0.746935	1	1.11729	0.16001	0.574504	1
1700012D01Rik	-1.11485	-0.156851	0.845754	1	-1.19676	-0.259138	0.724969	1	-1.25313	-0.325532	0.643745	1
Tmem194	1.82245	0.865881	0.0361064	0.75516	1.04436	0.0626132	0.878445	1	1.48417	0.56966	0.166344	1
Zbtb39	1.58842	0.667592	0.515541	1	1.44324	0.529314	0.60375	1	-1.59569	-0.674185	0.506194	1
Gpr182	2.08717	1.06155	0.256269	1	-5.93989	-2.57044	0.00577537	0.272896	-1.67421	-0.743478	0.374	1
Prim1	-1.23024	-0.298943	0.374679	1	-1.30192	-0.380638	0.261336	1	1.26634	0.340661	0.310862	1
Naca	-1.25389	-0.326407	0.167185	1	1.04881	0.0687474	0.770952	1	1.08145	0.112969	0.632158	1
Ptges3	-1.11881	-0.161962	0.547746	1	-1.0108	-0.0154971	0.954133	1	-1.05191	-0.0730047	0.786329	1
Atp5b	-1.1145	-0.1564	0.587272	1	1.0304	0.0432102	0.880773	1	1.05835	0.0818229	0.776391	1
Baz2a	1.18885	0.249567	0.58635	1	1.10933	0.149692	0.744135	1	-1.01348	-0.019315	0.966371	1
Rbms2	1.0992	0.136459	0.614032	1	-1.00831	-0.0119397	0.965115	1	-1.02401	-0.0342355	0.89937	1
Gls2	1.05546	0.0778713	0.953852	1	-8.73588	-3.12695	0.0308123	0.665692	3.21298	1.68391	0.213074	1
Spryd4	1.02344	0.0334336	0.924876	1	-1.31218	-0.391965	0.271288	1	1.08089	0.112215	0.750814	1
Timeless	1.07646	0.106299	0.832464	1	-1.16038	-0.214593	0.668736	1	-1.00619	-0.00889877	0.985823	1
Stat2	1.30704	0.386307	0.401012	1	1.25394	0.326472	0.477359	1	1.09862	0.135691	0.767427	1
Il23a	-5.66961	-2.50325	0.0369487	0.760002	-1.11607	-0.158433	0.877272	1	-1.48125	-0.566817	0.581101	1
Pan2	1.29783	0.376101	0.315794	1	-1.15667	-0.20998	0.573867	1	-1.0771	-0.107159	0.773454	1
Cnpy2	-1.14418	-0.194311	0.56613	1	1.00716	0.0102891	0.97578	1	1.03392	0.048126	0.886954	1
Cs	1.02446	0.0348682	0.879803	1	-1.06199	-0.0867763	0.706815	1	1.02432	0.0346728	0.880514	1
Coq10a	1.04068	0.0575262	0.862218	1	1.03313	0.0470277	0.88763	1	1.13663	0.18476	0.578557	1
Ankrd52	1.86584	0.899829	0.111813	1	1.41072	0.496435	0.37583	1	1.45226	0.538295	0.336979	1
Nabp2	-1.15091	-0.202776	0.40161	1	1.06823	0.0952258	0.693396	1	1.05885	0.0824974	0.732141	1
Rnf41	-1.00866	-0.0124458	0.959669	1	1.01144	0.0164064	0.946892	1	-1.05503	-0.0772851	0.753262	1
Smarcc2	1.24737	0.318886	0.233178	1	-1.12768	-0.173359	0.517065	1	1.07609	0.105801	0.692523	1
Myl6	-1.10911	-0.1494	0.503901	1	1.00584	0.00840368	0.970009	1	-1.04016	-0.0568029	0.799419	1
Myl6b	-1.21976	-0.286603	0.791141	1	2.51426	1.33013	0.192747	1	-2.5246	-1.33606	0.183103	1
A430046D13Rik	2.53414	1.3415	0.0693462	0.956747	-1.01281	-0.0183566	0.978918	1	1.35004	0.433005	0.52629	1
Esyt1	1.17466	0.232242	0.423206	1	1.11184	0.152945	0.59787	1	1.0945	0.130266	0.653349	1
Zc3h10	-1.02737	-0.0389526	0.917612	1	-1.108	-0.147961	0.694095	1	1.13387	0.181256	0.629896	1
Rpl41	-1.20151	-0.264848	0.255095	1	1.26202	0.335737	0.149008	1	1.05841	0.0818999	0.724438	1
Pa2g4	-1.07867	-0.109252	0.700843	1	-1.06084	-0.0852084	0.764691	1	1.10607	0.145447	0.6092	1
Erbb3	2.25423	1.17263	0.0685634	0.954644	-1.21615	-0.282322	0.653339	1	1.40665	0.492259	0.42563	1
Rps26	-1.35699	-0.440408	0.0686846	0.954644	1.22125	0.288354	0.232023	1	1.15639	0.209628	0.384139	1
Ikzf4	-2.59253	-1.37436	0.365258	1	-1.05971	-0.0836665	0.95376	1	1.46428	0.550192	0.705048	1
Suox	-1.01185	-0.0169898	0.96201	1	-1.46262	-0.54855	0.124025	1	-1.16949	-0.225877	0.527266	1
Rab5b	1.19687	0.259267	0.284623	1	1.03781	0.0535485	0.825468	1	-1.1297	-0.175946	0.467958	1
Cdk2	1.03	0.0426495	0.905693	1	1.15668	0.209987	0.560097	1	1.14524	0.195644	0.586076	1
Pmel	2.76874	1.46923	0.0317795	0.717586	6.45398	2.69019	0.000161495	0.0272616	1.23711	0.306969	0.64656	1
Dgka	-1.07897	-0.109653	0.869565	1	1.061	0.0854181	0.89819	1	1.11341	0.154979	0.816391	1
Wibg	1.13741	0.18575	0.57069	1	-1.12929	-0.175422	0.594181	1	1.12984	0.176113	0.589992	1
Mmp19	1.17264	0.229757	0.642328	1	1.43281	0.518844	0.295494	1	1.00065	0.00093785	0.998492	1
Tmem198b	-1.12013	-0.163665	0.684849	1	1.17	0.226512	0.573526	1	-1.10728	-0.147025	0.714767	1
Dnajc14	-1.01789	-0.0255786	0.905678	1	-1.09287	-0.128123	0.553468	1	-1.06732	-0.0939909	0.663478	1
Ormdl2	-1.14313	-0.192991	0.502682	1	-1.14626	-0.196931	0.49508	1	-1.12643	-0.171751	0.551889	1
Sarnp	-1.18598	-0.24608	0.286466	1	-1.07309	-0.101773	0.659284	1	-1.01471	-0.0210733	0.927193	1
Cd63	1.68949	0.756585	0.207552	1	1.41925	0.505129	0.398523	1	1.20842	0.273123	0.647454	1
Rdh5	1.03845	0.0544365	0.930379	1	-1.19146	-0.252733	0.682676	1	1.71424	0.777571	0.202735	1
Bloc1s1	-1.1071	-0.146785	0.534493	1	1.03671	0.0520103	0.825738	1	-1.01231	-0.0176487	0.940286	1
Itga7	5.35667	2.42134	0.269581	1	-1.14577	-0.196313	0.893835	1	-1.02299	-0.0327982	0.981966	1
Tespa1	1.43761	0.523671	0.558581	1	-1.0809	-0.112235	0.899484	1	1.3923	0.477466	0.591194	1
Pisd-ps1	1.73888	0.798159	0.034538	0.747286	1.50771	0.59236	0.115021	1	1.12241	0.166599	0.656149	1
Sfi1	1.64641	0.719326	0.17443	1	-1.23613	-0.305836	0.55988	1	1.0629	0.0879998	0.866318	1
Eif4enif1	1.32396	0.404859	0.123331	1	-1.07135	-0.099432	0.703859	1	1.01379	0.0197658	0.939486	1
Drg1	1.01323	0.0189572	0.942787	1	-1.07817	-0.108581	0.681192	1	1.06161	0.0862479	0.74393	1
Patz1	-1.11004	-0.150611	0.667666	1	-1.00262	-0.00378102	0.991364	1	1.05168	0.072698	0.833604	1
Gm11944	5.26939	2.39764	0.102777	1	-2.10858	-1.07627	0.293434	1	-1.64211	-0.715548	0.450144	1
Pik3ip1	-1.02242	-0.0319822	0.9601	1	1.01263	0.01811	0.97662	1	1.07015	0.0978125	0.873506	1
Limk2	1.0046	0.00661667	0.983473	1	-1.14513	-0.195516	0.540936	1	1.10311	0.141573	0.657065	1
Rnf185	-1.01649	-0.02359	0.919928	1	1.14236	0.192016	0.415926	1	1.0557	0.0782034	0.739128	1
8430429K09Rik	1.13612	0.184115	0.828656	1	-2.35431	-1.23531	0.131997	1	-1.0636	-0.088949	0.910749	1
Pla2g3	1	0	1	1	67.8739	6.08479	0.00167186	0.126247	-1.00108	-0.00155877	0.99888	1
Inpp5j	15.9598	3.99637	0.00101449	0.123783	-1.06041	-0.0846173	0.905089	1	1.9123	0.935309	0.202297	1
Selm	1.81062	0.856484	0.090092	1	1.0921	0.127109	0.785009	1	-1.03469	-0.0491934	0.915415	1
Smtn	-1.90194	-0.927471	0.0851363	1	1.52952	0.613078	0.24604	1	1.07596	0.105626	0.840013	1
Tug1	1.41928	0.505157	0.137278	1	1.00533	0.00766566	0.981937	1	1.02251	0.0321138	0.92434	1
Morc2a	1.55457	0.636513	0.0572022	0.887603	1.13618	0.184194	0.581261	1	-1.02464	-0.0351168	0.916092	1
4921536K21Rik	2.14414	1.1004	0.231361	1	6.3961	2.67719	0.0129913	0.423824	1.24327	0.314134	0.72408	1
Dusp18	1.05006	0.0704769	0.893328	1	-1.4668	-0.552672	0.298234	1	1.37384	0.458219	0.383018	1
Slc35e4	-1.08162	-0.113189	0.685983	1	1.08615	0.119221	0.670322	1	-1.1714	-0.228237	0.415031	1
Tcn2	-1.10863	-0.148784	0.721231	1	1.13634	0.184395	0.658356	1	-1.12575	-0.170883	0.68184	1
Pes1	1.02545	0.0362529	0.865777	1	1.12354	0.168047	0.434185	1	1.03841	0.0543745	0.799928	1
Sec14l4	-89.2336	-6.47951	0.0335125	0.737073	-176.575	-7.46414	0.0185602	0.51393	-5.11196	-2.35388	0.330301	1
Sec14l3	-1.25232	-0.324608	0.707064	1	-4.91514	-2.29723	0.0107412	0.383007	-2.15005	-1.10437	0.196899	1
Mtfp1	-1.36151	-0.445208	0.505743	1	-1.12348	-0.167968	0.802648	1	1.05112	0.0719304	0.914157	1
Sec14l2	1.02932	0.0416917	0.944891	1	-2.44766	-1.2914	0.0385858	0.747626	1.24979	0.321689	0.600784	1
Rnf215	-1.19625	-0.258519	0.33592	1	-1.04097	-0.0579319	0.829127	1	-1.21006	-0.275075	0.30402	1
Ccdc157	1.76896	0.8229	0.192007	1	-1.68512	-0.75285	0.217499	1	-1.33263	-0.414272	0.485182	1
Sf3a1	1.0284	0.0404004	0.884357	1	1.02324	0.0331411	0.905018	1	1.22602	0.293982	0.289329	1
Tbc1d10a	-1.01642	-0.0235021	0.918044	1	-1.00329	-0.00473912	0.983446	1	1.1528	0.205142	0.369018	1
Gatsl3	-1.29594	-0.373995	0.314018	1	-1.00618	-0.00888609	0.980729	1	-1.36311	-0.446898	0.224485	1
Osm	-1.63418	-0.708568	0.0522038	0.863566	-1.12834	-0.174199	0.631587	1	-1.43779	-0.52385	0.150349	1
Lif	-1.31738	-0.397676	0.434074	1	-1.79108	-0.840833	0.103858	1	1.42789	0.513881	0.31866	1
Mtmr3	1.42272	0.508652	0.10169	1	-1.1145	-0.1564	0.614167	1	1.03969	0.0561535	0.856301	1
Ascc2	-1.08132	-0.112796	0.637599	1	-1.00634	-0.00911385	0.969649	1	-1.04722	-0.0665598	0.781033	1
Uqcr10	-1.22979	-0.298411	0.364535	1	1.08352	0.115727	0.724864	1	1.17763	0.235882	0.472679	1
Zmat5	-1.21151	-0.276811	0.324824	1	-1.01438	-0.0205975	0.94154	1	-1.03757	-0.0532028	0.849588	1
Nf2	1.22529	0.293122	0.332551	1	-1.07224	-0.100632	0.739242	1	1.0622	0.0870505	0.772973	1
Nipsnap1	1.65916	0.730451	0.204894	1	1.05972	0.0836784	0.881604	1	1.28916	0.36643	0.509662	1
Thoc5	1.06559	0.0916496	0.702079	1	1.04507	0.0635961	0.790787	1	1.13229	0.179248	0.45404	1
Nefh	2.90039	1.53625	0.52415	1	1.15648	0.209737	0.926926	1	1.09968	0.137077	0.951982	1
Ap1b1	1.25307	0.325472	0.357942	1	1.03688	0.0522451	0.882477	1	-1.11041	-0.151098	0.668917	1
Gas2l1	-1.17989	-0.238648	0.585442	1	-1.13912	-0.18792	0.667849	1	-1.22355	-0.291075	0.506344	1
Rasl10a	1.22583	0.293764	0.774515	1	-2.62731	-1.39359	0.195681	1	-1.43895	-0.525014	0.604909	1
Ewsr1	1.02962	0.0421179	0.850869	1	1.00166	0.00239889	0.991457	1	1.06574	0.0918501	0.681719	1
Rhbdd3	-1.08324	-0.115357	0.819214	1	-1.36665	-0.45064	0.373061	1	1.24705	0.318525	0.527795	1
Emid1	6.29393	2.65396	0.10791	1	1.10762	0.147466	0.913761	1	1.30975	0.389286	0.774181	1
Kremen1	1.35528	0.438587	0.24611	1	1.31686	0.397107	0.29339	1	1.53853	0.621556	0.0995733	1
Znrf3	-1.05422	-0.076174	0.919463	1	1.18924	0.250044	0.73727	1	1.17858	0.237044	0.748705	1
Xbp1	-1.15349	-0.206008	0.425952	1	-1.14545	-0.195915	0.449134	1	-1.19943	-0.262344	0.310998	1
Ccdc117	1.08947	0.123629	0.666285	1	1.25082	0.322874	0.260865	1	1.06258	0.087572	0.7594	1
Mrps24	-1.06601	-0.0922153	0.743563	1	1.10224	0.140436	0.618656	1	1.01925	0.0275035	0.922132	1
Urgcp	1.2531	0.3255	0.223912	1	1.0095	0.0136384	0.95935	1	1.01591	0.0227663	0.932086	1
2210015D19Rik	-1.14097	-0.190256	0.546098	1	-1.25785	-0.330958	0.293691	1	-1.06077	-0.0851074	0.785461	1
Dbnl	-1.00204	-0.00294145	0.992715	1	1.01405	0.0201326	0.950144	1	1.04514	0.0636921	0.843176	1
Pgam2	1.1906	0.251687	0.71283	1	-1.15211	-0.204278	0.763285	1	-1.07251	-0.100986	0.881097	1
Polm	1.18587	0.245949	0.571631	1	-1.24383	-0.314784	0.465761	1	-1.19861	-0.261365	0.541863	1
Aebp1	3.66772	1.87488	0.00179492	0.172448	12.408	3.6332	1.06702e-08	1.95371e-05	1.46653	0.552411	0.31575	1
Pold2	-1.08055	-0.111763	0.730132	1	-1.14404	-0.194132	0.550203	1	1.20201	0.265454	0.412343	1
Myl7	3.56502	1.83391	0.0150525	0.521559	1.87397	0.906101	0.219549	1	1.46085	0.546808	0.453317	1
Gck	1	0	1	1	-5.09062	-2.34784	0.285214	1	-1.78511	-0.836013	0.506361	1
Ykt6	1.0911	0.125778	0.659527	1	1.38374	0.468576	0.101885	1	1.05581	0.0783489	0.783659	1
Camk2b	9.4519	3.2406	0.00398333	0.261798	-2.33463	-1.22319	0.195329	1	-2.16985	-1.1176	0.229953	1
Nudcd3	1.12027	0.163842	0.53948	1	1.03029	0.0430493	0.871936	1	1.18907	0.249828	0.349502	1
Rps15a-ps6	-1.18615	-0.246282	0.729073	1	1.37189	0.456167	0.507402	1	1.13602	0.183987	0.784112	1
Ddx56	-1.01718	-0.0245766	0.92908	1	1.07508	0.10445	0.705236	1	1.07791	0.108234	0.694735	1
Tmed4	1.01917	0.0273888	0.92667	1	1.04777	0.0673195	0.821099	1	1.15738	0.210857	0.47847	1
Ogdh	-1.0085	-0.0122093	0.958257	1	-1.0386	-0.0546424	0.814882	1	1.07593	0.10559	0.650901	1
Zmiz2	1.25396	0.326487	0.294543	1	-1.0009	-0.00129242	0.996682	1	1.00238	0.00342579	0.991212	1
Ppia	-1.13022	-0.176606	0.553023	1	1.14619	0.196846	0.50847	1	1.15525	0.208209	0.484287	1
H2afv	-1.15387	-0.206476	0.425836	1	-1.03668	-0.0519681	0.840912	1	-1.00204	-0.00293729	0.990915	1
Purb	-1.03097	-0.0440086	0.888769	1	1.14634	0.197033	0.531159	1	-1.04362	-0.0615915	0.844588	1
Myo1g	1.0406	0.0574157	0.915725	1	-1.1832	-0.242692	0.654809	1	-1.06946	-0.0968839	0.858291	1
Gm11974	-1.19998	-0.263006	0.462619	1	-1.08807	-0.121773	0.731514	1	1.11861	0.161704	0.64895	1
Ccm2	-1.01051	-0.0150897	0.962828	1	-1.02137	-0.0305112	0.924917	1	-1.02078	-0.029674	0.926929	1
Nacad	2.22769	1.15555	0.355018	1	1.09533	0.131368	0.913348	1	1.57761	0.657738	0.589694	1
Tbrg4	1.0451	0.0636368	0.857711	1	1.16521	0.220588	0.535452	1	1.10966	0.150119	0.671703	1
Ramp3	3.08221	1.62396	0.00489868	0.289338	1.00642	0.00923624	0.985061	1	1.11926	0.162541	0.743296	1
Igfbp3	-4.46309	-2.15804	0.0604762	0.909502	-1.94752	-0.96164	0.372144	1	-1.21011	-0.275135	0.792133	1
Tns3	3.00135	1.58561	1.3454e-05	0.00730419	1.34753	0.430317	0.184411	1	-1.01105	-0.0158496	0.960899	1
Hus1	1.24825	0.319911	0.587339	1	1.37538	0.459833	0.433462	1	1.11119	0.152111	0.79422	1
Gm11992	1.6124	0.689206	0.667925	1	1.23018	0.298871	0.839999	1	-2.13716	-1.09569	0.451776	1
Upp1	-2.68699	-1.42599	0.0894143	1	1.16925	0.225587	0.768419	1	-2.95449	-1.56291	0.0447316	1
Zpbp	1.02561	0.0364826	0.956012	1	1.10246	0.140729	0.832616	1	1.60377	0.681465	0.307178	1
Ikzf1	1.03912	0.0553684	0.919207	1	1.09272	0.12792	0.814683	1	1.12003	0.163534	0.764453	1
Fignl1	-1.18168	-0.240836	0.596637	1	-1.21406	-0.279843	0.539366	1	1.5414	0.624237	0.170976	1
Ddc	2.34795	1.2314	0.193487	1	-2.01399	-1.01006	0.255193	1	2.13622	1.09506	0.150187	1
Grb10	1.0726	0.101112	0.831457	1	1.08035	0.111497	0.813203	1	-1.36401	-0.447853	0.322661	1
Cobl	-1.02914	-0.0414376	0.980726	1	-1.15635	-0.20958	0.878766	1	1.34651	0.42922	0.693848	1
Vstm2a	-1.11399	-0.155742	0.81804	1	-2.38516	-1.25409	0.0703848	1	-2.22685	-1.155	0.101119	1
Sec61g	-1.16953	-0.225924	0.375387	1	1.20904	0.273862	0.282156	1	1.09647	0.132862	0.601389	1
Egfr	-3.29633	-1.72086	0.220766	1	-2.15285	-1.10625	0.282621	1	-1.02526	-0.0359873	0.971461	1
Eldr	-1.63738	-0.711392	0.431629	1	-1.71312	-0.776628	0.379519	1	-1.11068	-0.151447	0.854841	1
Fbxo48	1.53121	0.614673	0.542884	1	1.13792	0.186398	0.846282	1	-2.15092	-1.10495	0.261715	1
Plek	1.04546	0.064136	0.851917	1	-1.11672	-0.15927	0.643025	1	-1.21098	-0.276177	0.421821	1
Cnrip1	-1.14569	-0.196217	0.8465	1	1.14909	0.200494	0.826118	1	-1.03905	-0.0552623	0.951137	1
Ppp3r1	1.12862	0.174554	0.482568	1	1.01181	0.0169391	0.945687	1	1.09118	0.125889	0.612942	1
Pno1	-1.28326	-0.359815	0.350996	1	1.11412	0.155902	0.685822	1	1.0408	0.0576961	0.881048	1
Wdr92	-1.02073	-0.0296005	0.914599	1	-1.05461	-0.0767096	0.781241	1	1.05939	0.0832301	0.763044	1
C1d	-1.22322	-0.290678	0.31514	1	1.07903	0.109734	0.704682	1	-1.03071	-0.0436395	0.880039	1
Etaa1	1.08674	0.120004	0.779833	1	1.08819	0.121928	0.778061	1	1.05264	0.0740125	0.862522	1
Etaa1os	-3.45864	-1.79021	0.0897414	1	-1.89835	-0.924745	0.365242	1	1.00374	0.0053892	0.995638	1
Meis1	1.24589	0.317172	0.592433	1	-3.07482	-1.6205	0.00869566	0.342403	-1.68612	-0.75371	0.204908	1
Spred2	1.15114	0.203067	0.735925	1	1.49038	0.575678	0.326316	1	-1.08462	-0.117195	0.840782	1
Actr2	1.26225	0.335996	0.245219	1	1.31655	0.396761	0.170403	1	-1.06882	-0.0960146	0.739695	1
Rab1	1.01806	0.0258184	0.928263	1	1.15935	0.213321	0.45729	1	-1.0302	-0.0429249	0.881033	1
Cep68	1.31825	0.398622	0.18484	1	1.15765	0.2112	0.486223	1	1.12652	0.171875	0.566179	1
Slc1a4	1.91766	0.939349	0.313561	1	-1.70821	-0.772486	0.340082	1	-1.37185	-0.456118	0.567596	1
Sertad2	1.08922	0.123294	0.741619	1	1.37358	0.457938	0.221926	1	1.2892	0.366473	0.327029	1
Aftph	1.13818	0.186731	0.518377	1	-1.0107	-0.0153508	0.957634	1	-1.10274	-0.141099	0.625179	1
Lgalsl	-1.44806	-0.534124	0.245794	1	-1.46854	-0.554384	0.239974	1	1.07864	0.109209	0.807558	1
Peli1	-1.02854	-0.0405976	0.87287	1	-1.13664	-0.184776	0.46673	1	-1.02244	-0.0320149	0.899559	1
Vps54	1.15328	0.205737	0.454722	1	1.07756	0.107774	0.696026	1	-1.10471	-0.143667	0.602394	1
Ugp2	-1.09561	-0.131737	0.664481	1	1.2661	0.340396	0.263181	1	1.25535	0.328094	0.280111	1
Mdh1	-1.17825	-0.236646	0.352107	1	1.02224	0.031733	0.900682	1	1.03265	0.0463482	0.855309	1
Wdpcp	1.27419	0.34958	0.594056	1	1.15337	0.205852	0.752468	1	1.08121	0.11265	0.861658	1
Otx1	1	0	1	1	17.7816	4.15231	0.0434543	0.804701	-1.26729	-0.341752	0.759749	1
Ehbp1	1.0652	0.0911222	0.831177	1	1.3763	0.460793	0.30468	1	-1.0554	-0.0777877	0.860119	1
Tmem17	1.00757	0.0108756	0.985521	1	1.57349	0.653966	0.278142	1	1.18817	0.248742	0.670673	1
B3gnt2	1.21205	0.277454	0.267894	1	1.12344	0.167923	0.502763	1	1.2386	0.308707	0.217451	1
Commd1	-1.14577	-0.196313	0.517925	1	1.1623	0.216985	0.474699	1	1.10557	0.144787	0.633105	1
Zrsr1	-1.37278	-0.457098	0.592275	1	-1.08333	-0.115476	0.892909	1	-2.91685	-1.54441	0.080652	1
Cct4	-1.1472	-0.198117	0.413114	1	-1.01703	-0.0243658	0.919812	1	1.17587	0.233727	0.334234	1
Fam161a	-1.04427	-0.0625001	0.909156	1	-1.17697	-0.235076	0.668617	1	1.0157	0.0224726	0.967399	1
Xpo1	1.33833	0.420432	0.0721999	0.972938	1.0554	0.0777878	0.738884	1	1.11708	0.159731	0.493577	1
Usp34	-1.14941	-0.200897	0.554565	1	-1.23421	-0.303588	0.37235	1	1.37028	0.454475	0.181018	1
Ahsa2	-1.13283	-0.179929	0.505183	1	1.05629	0.0790118	0.768634	1	1.03171	0.0450428	0.866159	1
0610010F05Rik	1.04238	0.0598829	0.858213	1	1.05944	0.0833058	0.803817	1	-1.10748	-0.147283	0.66028	1
Pex13	-1.20683	-0.271217	0.262766	1	-1.04868	-0.0685679	0.776932	1	-1.08837	-0.122174	0.612939	1
Pus10	1.00905	0.0129945	0.962954	1	1.17041	0.227019	0.418295	1	1.04923	0.0693355	0.804524	1
Rel	1.05886	0.0825185	0.891599	1	-1.15852	-0.212288	0.725415	1	1.333	0.414677	0.493361	1
Papolg	1.03423	0.0485511	0.902904	1	-1.13683	-0.185017	0.639278	1	1.19123	0.252452	0.521652	1
Bcl11a	1.79275	0.842178	0.493735	1	1.12204	0.166126	0.889989	1	1.68841	0.755665	0.531201	1
Fancl	-1.00904	-0.0129767	0.965639	1	1.08999	0.124319	0.676614	1	1.05761	0.0808111	0.78598	1
Vrk2	-1.05371	-0.0754793	0.784533	1	-1.23001	-0.298666	0.276976	1	-1.07739	-0.107537	0.695358	1
Ccdc85a	-92.9407	-6.53824	0.00252671	0.21131	-4.67455	-2.22483	0.12567	1	-2.6206	-1.3899	0.309239	1
Efemp1	1.36836	0.45245	0.727598	1	1.63229	0.706899	0.581718	1	-1.16859	-0.224771	0.856231	1
Pnpt1	-1.03493	-0.0495333	0.844212	1	1.12297	0.167324	0.508491	1	1.03351	0.0475591	0.85053	1
[truncated: 12,948 more rows]

## Sheet: Fig.7
	b
							WT									Il9r-/-									d
[truncated: 40 more rows]

## Sheet: Fig.8
	b			c			d			e
[truncated: 38 more rows]

## Sheet: Fig.9
	c						d
[truncated: 19 more rows]

## Sheet: Fig.S1
	b
[truncated: 108 more rows]

## Sheet: Fig.S2
a
[truncated: 40 more rows]

[truncated: 4 more sheets: Fig.S3, Fig.S4, Fig.S5, Fig.S6]
